# Supplementary material for: Transcriptomics and Proteomics Analyses Reveal JAK Signaling and Inflammatory Phenotypes during Cellular Senescence in Blind Mole Rats: The Reflections of Superior Biology
Source: Biology (Basel). 2022 Aug 23;11(9):1253. doi: 10.3390/biology11091253 (PMC9495822; doi:10.3390/biology11091253)
Supplement: Supplementary file 1 [file biology-11-01253-s001.zip]

Archive with 7 entries (7 files):
- .DS_Store
- Supplementary figures_revised.pdf
- Table S1.pdf
- Table S2.xlsx
- Table S3.xlsx
- Table S4.xlsx
- Table S5.xlsx
