# Supplementary material for: Transcriptomics and Proteomics Analyses Reveal JAK Signaling and Inflammatory Phenotypes during Cellular Senescence in Blind Mole Rats: The Reflections of Superior Biology
Source: Biology (Basel). 2022 Aug 23;11(9):1253. doi: 10.3390/biology11091253 (PMC9495822; doi:10.3390/biology11091253)
Supplement: Supplementary file 1 [file biology-11-01253-s001.zip › Table S2.xlsx]

## Sheet: Table S2
	ID	Description	setSize	enrichmentScore	NES	pvalue	p.adjust	qvalues	rank	leading_edge	core_enrichment
mmu05016	mmu05016	Huntington's disease	149	-0.593167	-1.78715	0.000101523	0.000101523	0.00402477	1384	tags=23%, list=12%, signal=21%	Ndufa10/Casp8/Polr2j/Casp9/Ndufb5/Ndufa13/Taf4b/Polr2d/Cox8a/Polr2f/Polr2l/Ndufs8/Cox7a2/Ndufa2/Cox6a1/Uqcrb/Ndufs5/Ndufb2/Cox7c/Ndufa1/Ucp1/Ndufa9/Ndufa3/Uqcr11/Ndufb7/Ndufc2/Ndufa11/Ndufb3/Atp5h/Sdhc/Ndufa8/Atp5e/Cox7a1/Sdhd/Ndufb8
mmu05010	mmu05010	Alzheimer's disease	144	-0.546497	-1.64371	0.000101781	0.000101781	0.00402477	1384	tags=23%, list=12%, signal=20%	Ndufa10/Casp8/Apoe/Casp9/Ndufb5/Ndufa13/Casp12/Tnfrsf1a/Cox8a/Ndufs8/Cox7a2/Fas/Ndufa2/Cox6a1/Uqcrb/Ndufs5/Ndufb2/Cox7c/Ndufa1/Ndufa9/Ndufa3/Uqcr11/Ndufb7/Ndufc2/Ndufa11/Ndufb3/Atp5h/Sdhc/Ndufa8/Atp5e/Cox7a1/Sdhd/Ndufb8
mmu05012	mmu05012	Parkinson's disease	107	-0.625637	-1.84661	0.000103552	0.000103552	0.00402477	1152	tags=30%, list=10%, signal=27%	Casp9/Ndufb5/Ndufa13/Ube2l6/Uba7/Cox8a/Park7/Ndufs8/Cox7a2/Ndufa2/Cox6a1/Uqcrb/Ndufs5/Ndufb2/Cox7c/Ndufa1/Ndufa9/Ndufa3/Uqcr11/Ndufb7/Ndufc2/Ndufa11/Ndufb3/Atp5h/Sdhc/Ndufa8/Atp5e/Cox7a1/Sdhd/Ndufb8/Pink1/Septin5
mmu00190	mmu00190	Oxidative phosphorylation	105	-0.688568	-2.03029	0.000103638	0.000103638	0.00402477	1021	tags=29%, list=9%, signal=26%	Ndufb5/Ndufa13/Atp6v0e2/Lhpp/Cox8a/Ndufs8/Cox7a2/Cox17/Ndufa2/Cox6a1/Uqcrb/Ndufs5/Ndufb2/Cox7c/Ndufa1/Ppa2/Ndufa9/Ndufa3/Uqcr11/Ndufb7/Ndufc2/Ndufa11/Ndufb3/Atp5h/Sdhc/Ndufa8/Atp5e/Cox7a1/Sdhd/Ndufb8
mmu04060	mmu04060	Cytokine-cytokine receptor interaction	88	-0.618891	-1.79944	0.000105042	0.000105042	0.00402477	1292	tags=35%, list=11%, signal=31%	Tnfsf13/Csf2ra/Il4ra/Tnfsf13b/Il11ra1/Cxcl9/Pdgfd/Tnfrsf10b/Osmr/Tnfrsf12a/Crlf2/Ccl9/Flt3l/Il6st/Ccl24/Il3ra/Gdf5/Ifngr1/Ccl6/Amhr2/Csf2rb/Ifngr2/Ifnar2/Ifnar1/Ctf1/Tnfrsf1a/Ccl11/Il15ra/Fas/Il10rb/Il15
mmu04610	mmu04610	Complement and coagulation cascades	31	-0.710597	-1.81545	0.000237445	0.000237445	0.00758158	2759	tags=81%, list=24%, signal=61%	Pros1/Cfb/Cfh/Plat/C1s1/C1ra/Serping1/C4b/C3ar1/C1qa/Thbd/C1qb/C7/C1qc/Cfd/Tfpi/Plau/Serpine1/C3/F3/Kng2/Cr1l/Cd55/Cd59b/Cd59a
mmu04146	mmu04146	Peroxisome	69	-0.597221	-1.70061	0.000428771	0.000428771	0.0117348	2664	tags=52%, list=23%, signal=40%	Mpv17/Pex19/Abcd3/Slc25a17/Cat/Pex7/Acox3/Ech1/Ddo/Phyh/Acsl3/Amacr/Acaa1a/Pxmp4/Pex6/Ephx2/Gnpat/Acsl5/Pex11a/Acox1/Hacl1/Crot/Paox/Decr2/Abcd2/Pex11g/Pmvk/Mvk/Slc27a2/Ehhadh/Pex10/Nudt19/Xdh/Dhrs4/Pecr/Pxmp2
mmu05412	mmu05412	Arrhythmogenic right ventricular cardiomyopathy (ARVC)	55	0.474571	1.81514	0.00108696	0.00108696	0.0249071	1412	tags=33%, list=12%, signal=29%	Ryr2/Cacng4/Cacna1f/Actn1/Cacnb2/Cacna2d3/Atp2a2/Actn2/Itga2b/Cacna1c/Actn4/Cacng1/Cacnb1/Itgav/Dmd/Itga7/Cacnb3/Cacna2d1
mmu04630	mmu04630	Jak-STAT signaling pathway	75	-0.558235	-1.60272	0.00117009	0.00117009	0.0249071	2564	tags=41%, list=22%, signal=32%	Pim1/Lifr/Cblb/Pik3cd/Cbl/Pik3r1/Spred2/Ccnd2/Spry1/Tyk2/Stat2/Irf9/Jak2/Jak3/Csf2ra/Il4ra/Il11ra1/Osmr/Crlf2/Cish/Il6st/Il3ra/Ifngr1/Csf2rb/Ifngr2/Ifnar2/Ifnar1/Ctf1/Il15ra/Il10rb/Il15
mmu05410	mmu05410	Hypertrophic cardiomyopathy (HCM)	67	0.44824	1.78373	0.00138122	0.00138122	0.0256122	1448	tags=34%, list=13%, signal=30%	Myh6/Ryr2/Cacng4/Cacna1f/Cacnb2/Cacna2d3/Tpm2/Tpm3/Atp2a2/Tpm1/Itga2b/Cacna1c/Cacng1/Myh7/Tnnc1/Prkab2/Cacnb1/Itgav/Dmd/Itga7/Cacnb3/Cacna2d1/Myl3
mmu03015	mmu03015	mRNA surveillance pathway	70	0.523967	2.11052	0.00147059	0.00147059	0.0256122	3127	tags=50%, list=27%, signal=37%	Rbm8a2/Pabpc2/Ppp2r3c/Upf2/Ppp2cb/Nudt21/Fip1l1/Smg7/Magohb/Cstf3/Papola/Hbs1l/Ppp2r2a/Ppp2r5c/Smg5/Sap18/Gspt1/Pabpn1/Ddx39b/Pcf11/Ncbp2/Cpsf6/Ppp2r5b/Cpsf2/Rngtt/Cpsf1/Gspt2/Dazap1/Alyref/Smg6/Pnn/Cpsf7/Upf1/Cpsf4/Nxf1
mmu04640	mmu04640	Hematopoietic cell lineage	31	-0.65613	-1.67629	0.00166212	0.00166212	0.0265355	1599	tags=42%, list=14%, signal=36%	Anpep/Csf2ra/Il4ra/Il11ra1/Cd38/Cd14/Flt3l/Il3ra/Cd1d1/Cd24a/Cd55/Cd59b/Cd59a
mmu00620	mmu00620	Pyruvate metabolism	35	-0.62824	-1.6369	0.00232558	0.00232558	0.0342717	1981	tags=46%, list=17%, signal=38%	Aldh2/Pcx/Mdh2/Aldh7a1/Me1/Acacb/Haghl/Acaca/Ldhd/Acyp1/Akr1b8/Acat2/Pck1/Acyp2/Ldha/Glo1
mmu04530	mmu04530	Tight junction	97	0.38157	1.6365	0.00252525	0.00252525	0.0345561	2015	tags=31%, list=18%, signal=26%	Myh3/Myh8/Myh6/Myh13/Actn1/Myh2/Patj/Prkcb/Map3k20/Actn2/Hras/Vapa/Csnk2a2/Ppp2cb/Prkcz/Actn4/Myh1/Myh7b/Myh7/Akt1/Ppp2r2a/Myl12a/Ybx3/Pals1/Pard3/Gnai3/Myl9/Kras/Csnk2a1/Exoc4
mmu05414	mmu05414	Dilated cardiomyopathy	70	0.404747	1.63031	0.00294118	0.00294118	0.0375645	1675	tags=36%, list=15%, signal=31%	Myh6/Ryr2/Cacng4/Cacna1f/Cacnb2/Cacna2d3/Tpm2/Tpm3/Atp2a2/Tpm1/Itga2b/Cacna1c/Adcy2/Cacng1/Myh7/Tnnc1/Cacnb1/Itgav/Dmd/Itga7/Cacnb3/Cacna2d1/Myl3/Itgb6/Prkaca
mmu03040	mmu03040	Spliceosome	121	0.384048	1.68704	0.00374532	0.00374532	0.0445932	3122	tags=50%, list=27%, signal=37%	Rbm8a2/Hspa2/Snrpb2/Crnkl1/Pcbp1/Sf3b6/Snrpc/Sf3a1/Magohb/Ctnnbl1/Rbmx/Snrpg/Hnrnpa1/Lsm3/Zmat2/Snrpd2/Srsf10/Lsm2/Rbm17/Hnrnpk/Hnrnpm/Phf5a/Srsf1/Prpf6/Snrpd3/Hnrnpc/U2af1/Prpf18/Dhx15/Snrpb/Srsf7/Snrnp200/Sf3b4/Prpf40a/Ppie/Tcerg1/Puf60/Prpf3/Snrpe/Cdc5l/Ddx39b/Ddx5/Ncbp2/Sf3a3/Dhx16/Prpf40b/Eftud2/Sf3b5/Ppih/Ddx42/Hnrnpu/Alyref/Syf2/Cdc40/Hnrnpa3/Bcas2/Lsm5/Thoc2/Srsf5/Sf3b1/U2af2
mmu04973	mmu04973	Carbohydrate digestion and absorption	25	0.571642	1.82103	0.00395704	0.00395704	0.0445932	1073	tags=32%, list=9%, signal=29%	Lct/Atp1a4/Atp1a3/Slc2a5/Prkcb/Atp1b4/Pik3r3/Akt1
mmu04520	mmu04520	Adherens junction	63	0.405167	1.59491	0.00508906	0.00508906	0.0541642	2351	tags=35%, list=21%, signal=28%	Actn1/Ptprf/Actn2/Egfr/Csnk2a2/Actn4/Wasf3/Erbb2/Was/Tgfbr1/Vcl/Snai2/Crebbp/Pard3/Acp1/Wasf2/Csnk2a1/Rac3/Fyn/Cdc42/Tcf7l2/Csnk2b
mmu00030	mmu00030	Pentose phosphate pathway	21	-0.673996	-1.61602	0.00673485	0.00673485	0.0679081	1971	tags=43%, list=17%, signal=36%	Taldo1/G6pdx/Pfkl/Pgls/H6pd/Pfkp/Tkt/Dera/Fbp2
mmu05216	mmu05216	Thyroid cancer	25	0.542794	1.72914	0.00791408	0.00791408	0.0758085	2276	tags=40%, list=20%, signal=32%	Ntrk1/Tpm3/Hras/Rxrg/Map2k1/Braf/Kras/Rxrb/Tcf7l2/Map2k2
mmu04142	mmu04142	Lysosome	108	-0.474655	-1.40193	0.0117866	0.0117866	0.107527	3112	tags=42%, list=27%, signal=31%	Ppt2/Neu1/Gba/Atp6ap1/Asah1/Smpd1/Ap3m2/M6pr/Hgsnat/Hexa/Cd68/Aga/Ap4m1/Ctsb/Hexb/Ctsl/Entpd4/Abcb9/Glb1/Ctsc/Ap4s1/Psap/Idua/Ctss/Abca2/Gusb/Gns/Gm2a/Galc/Man2b1/Ap1g2/Tcirg1/Lamp1/Manba/Arsb/Gaa/Slc11a1/Acp5/Npc2/Dnase2a/Ctso/Hyal1/Ctsd/Cln5/Lipa
mmu03320	mmu03320	PPAR signaling pathway	53	-0.541215	-1.49388	0.0136017	0.0136017	0.118445	2496	tags=53%, list=22%, signal=42%	Acox3/Nr1h3/Dbi/Cpt1a/Cpt1c/Pparg/Acsl3/Cpt2/Me1/Angptl4/Lpl/Acaa1a/Cyp27a1/Adipoq/Fabp4/Slc27a1/Acsl5/Acox1/Gk/Pltp/Plin1/Scd1/Fabp5/Pck1/Slc27a2/Ehhadh/Ucp1/Aqp7
mmu05150	mmu05150	Staphylococcus aureus infection	27	-0.608691	-1.52187	0.0186035	0.0186035	0.154958	2851	tags=70%, list=25%, signal=53%	H2-Ab1/Cfb/Cfh/C1s1/Itgb2/H2-Eb1/C1ra/Selplg/C4b/C3ar1/C1qa/Icam1/H2-DMb1/Fcgr3/C1qb/Fcgr2b/C1qc/Cfd/C3
mmu00640	mmu00640	Propanoate metabolism	28	-0.601678	-1.51356	0.0204131	0.0204131	0.157922	3362	tags=64%, list=29%, signal=46%	Echs1/Acss1/Ldhb/Sucla2/Pcca/Aldh6a1/Acadm/Aldh2/Aldh7a1/Acss3/Hibch/Acacb/Acaca/Acat2/Ehhadh/Ldha/Suclg1/Mcee
mmu00511	mmu00511	Other glycan degradation	15	-0.681926	-1.52945	0.0215771	0.0215771	0.157922	3106	tags=80%, list=27%, signal=58%	Hexdc/Neu1/Gba/Hexa/Aga/Man2b2/Hexb/Glb1/Man2b1/Fuca2/Manba/Neu2
mmu00071	mmu00071	Fatty acid degradation	36	-0.567844	-1.4856	0.0216535	0.0216535	0.157922	2770	tags=53%, list=24%, signal=40%	Acadm/Acadvl/Aldh2/Acox3/Cpt1a/Hadh/Cpt1c/Acsl3/Aldh7a1/Eci1/Cpt2/Acaa1a/Acadsb/Acsl5/Acox1/Acaa2/Acat2/Ehhadh/Adh1
mmu00450	mmu00450	Selenocompound metabolism	17	-0.661611	-1.52406	0.0222565	0.0222565	0.157922	2255	tags=53%, list=20%, signal=43%	Kyat3/Mars2/Pstk/Sephs2/Txnrd3/Papss2/Cth/Inmt/Kyat1
mmu00920	mmu00920	Sulfur metabolism	6	-0.803416	-1.46767	0.026806	0.026806	0.183409	767	tags=100%, list=7%, signal=93%	Papss1/Suox/Papss2/Sult1a1/Bpnt1
mmu04720	mmu04720	Long-term potentiation	51	0.376723	1.41483	0.029	0.029	0.191579	2645	tags=53%, list=23%, signal=41%	Camk2a/Prkcb/Ppp1r1a/Hras/Rps6ka3/Cacna1c/Ppp1cb/Camk2b/Rap1a/Ppp3cb/Ppp3cc/Rap1b/Map2k1/Ppp3ca/Crebbp/Braf/Calm2/Prkaca/Kras/Ppp3r1/Calm3/Map2k2/Prkca/Camk2g/Araf/Itpr3/Raf1
mmu05223	mmu05223	Non-small cell lung cancer	47	0.37728	1.39935	0.0328947	0.0328947	0.210065	2645	tags=43%, list=23%, signal=33%	Cdkn2a/Rassf5/Prkcb/Egfr/Hras/Rxrg/Pik3r3/Erbb2/Akt1/Map2k1/E2f3/Braf/Kras/Rxrb/Map2k2/Prkca/Grb2/Araf/Sos1/Raf1
mmu00061	mmu00061	Fatty acid biosynthesis	5	-0.818911	-1.43529	0.0365361	0.0365361	0.221035	1553	tags=80%, list=14%, signal=69%	Acacb/Acaca/Fasn/Mcat
mmu04260	mmu04260	Cardiac muscle contraction	60	0.349863	1.36271	0.0369458	0.0369458	0.221035	1458	tags=38%, list=13%, signal=34%	Atp1a4/Myh6/Ryr2/Atp1a3/Cacng4/Cacna1f/Cacnb2/Cacna2d3/Tpm2/Tpm3/Atp2a2/Tpm1/Cacna1c/Cacng1/Atp1b4/Myh7/Tnnc1/Cacnb1/Uqcr10/Cacnb3/Cacna2d1/Myl3/Atp1b1
mmu05416	mmu05416	Viral myocarditis	56	0.361531	1.39078	0.0380739	0.0380739	0.221035	884	tags=21%, list=8%, signal=20%	H2-Q2/Myh3/Myh8/Myh6/Myh13/H2-M3/Myh2/H2-DMb2/Myh1/H2-T10/Myh7b/Myh7
mmu04320	mmu04320	Dorso-ventral axis formation	17	0.528813	1.52368	0.0394796	0.0394796	0.222455	2860	tags=47%, list=25%, signal=35%	Egfr/Map2k1/Ets1/Kras/Spire1/Grb2/Sos1/Sos2
mmu04360	mmu04360	Axon guidance	96	0.304882	1.30971	0.0415648	0.0415648	0.227513	2508	tags=28%, list=22%, signal=22%	Epha5/Sema4f/Ngef/Pak1/Nck2/Ephb3/Dpysl2/Slit2/Cfl2/Hras/Rnd1/Ppp3cb/Ppp3cc/Ppp3ca/Rasa1/Gnai3/Sema6c/Kras/Ppp3r1/Cxcl12/Rac3/Fyn/Cdc42/Nfatc4/Nfatc3/Ablim2/Rock1
mmu04010	mmu04010	MAPK signaling pathway	201	0.249245	1.17863	0.0454545	0.0454545	0.241893	2645	tags=37%, list=23%, signal=29%	Ntrk1/Hspa2/Cacng4/Cacna1f/Pak1/Cacnb2/Cacna2d3/Prkcb/Jun/Map3k20/Rasgrp1/Egfr/Hras/Rps6ka3/Cacna1c/Cacng1/Pla2g6/Dusp3/Mef2c/Rap1a/Cacnb1/Srf/Akt1/Mapkapk2/Cdc25b/Ppp3cb/Ppp3cc/Rap1b/Tgfbr1/Fgf13/Map2k1/Chuk/Flnc/Taok3/Ppp3ca/Cacnb3/Cacna2d1/Mknk1/Rasa1/Fgfr2/Crkl/Max/Braf/Prkaca/Tab2/Kras/Ppp3r1/Mapk7/Rac3/Map2k3/Gna12/Map2k4/Cdc42/Pla2g4e/Map4k4/Map3k2/Dusp6/Rasgrp3/Nfatc4/Map2k2/Fgf7/Prkca/St…
mmu00380	mmu00380	Tryptophan metabolism	22	-0.591392	-1.42891	0.0520833	0.0520833	0.269678	2658	tags=41%, list=23%, signal=31%	Kyat3/Cat/Aldh2/Hadh/Aldh7a1/Acat2/Ehhadh/Inmt/Kyat1
mmu05214	mmu05214	Glioma	54	0.34454	1.30946	0.056443	0.056443	0.28456	2645	tags=43%, list=23%, signal=33%	Cdkn2a/Camk2a/Prkcb/Egfr/Hras/Camk2b/Pik3r3/Akt1/Map2k1/E2f3/Braf/Calm2/Shc2/Mtor/Kras/Calm3/Map2k2/Prkca/Camk2g/Grb2/Araf/Sos1/Raf1
mmu05211	mmu05211	Renal cell carcinoma	62	0.333621	1.30626	0.0585242	0.0585242	0.286393	2645	tags=40%, list=23%, signal=31%	Pak1/Jun/Hras/Rap1a/Pik3r3/Akt1/Rap1b/Map2k1/Vegfd/Vegfa/Crkl/Crebbp/Braf/Cul2/Ets1/Kras/Vhl/Cdc42/Map2k2/Vegfb/Grb2/Araf/Sos1/Tgfb2/Raf1
mmu04662	mmu04662	B cell receptor signaling pathway	63	0.33255	1.30906	0.0597964	0.0597964	0.286393	2645	tags=41%, list=23%, signal=32%	Ifitm1/Cd79a/Prkcb/Jun/Malt1/Hras/Pik3r3/Akt1/Ppp3cb/Ppp3cc/Map2k1/Chuk/Ppp3ca/Nfkbie/Kras/Ppp3r1/Rac3/Nfkbia/Btk/Rasgrp3/Nfatc4/Map2k2/Nfatc3/Grb2/Sos1/Raf1
mmu00514	mmu00514	Other types of O-glycan biosynthesis	21	0.467884	1.42231	0.061996	0.061996	0.28672	1844	tags=38%, list=16%, signal=32%	Ugt1a6a/Chst10/B4galt2/Rfng/Pofut1/St3gal3/Pomt2/Lfng
mmu00561	mmu00561	Glycerolipid metabolism	34	-0.531461	-1.37829	0.0628578	0.0628578	0.28672	2547	tags=47%, list=22%, signal=37%	Agpat3/Lclat1/Dgkd/Aldh2/Mgll/Aldh7a1/Dgka/Dgat1/Lpl/Gk/Dgat2/Gpam/Akr1a1/Akr1b8/Pnpla3/Agpat2
mmu00051	mmu00051	Fructose and mannose metabolism	31	-0.534808	-1.36634	0.0702837	0.0702837	0.313137	2347	tags=29%, list=20%, signal=23%	Khk/Pfkfb3/Fpgt/Pfkl/Akr1b8/Pfkp/Sord/Tigar/Fbp2
mmu00280	mmu00280	Valine, leucine and isoleucine degradation	41	-0.505841	-1.34878	0.0737081	0.0737081	0.320407	2833	tags=46%, list=25%, signal=35%	Pcca/Aldh6a1/Acadm/Aldh2/Mccc2/Mccc1/Hadh/Ivd/Aldh7a1/Acaa1a/Acadsb/Hibch/Auh/Bckdha/Acaa2/Acat2/Ehhadh/Bcat2/Mcee
mmu03020	mmu03020	RNA polymerase	25	-0.556656	-1.37574	0.0756711	0.0756711	0.320407	1282	tags=24%, list=11%, signal=21%	Polr2j/Polr2d/Polr1c/Polr1h/Polr2f/Polr2l
mmu04975	mmu04975	Fat digestion and absorption	17	-0.603824	-1.39094	0.076933	0.076933	0.320407	1816	tags=41%, list=16%, signal=35%	Pla2g12a/Dgat1/Scarb1/Dgat2/Acat2/Agpat2/Pla2g4b
mmu00531	mmu00531	Glycosaminoglycan degradation	14	-0.629086	-1.39062	0.0790342	0.0790342	0.322155	2766	tags=64%, list=24%, signal=49%	Hgsnat/Hexa/Hexb/Glb1/Idua/Gusb/Gns/Arsb/Hyal1
mmu04540	mmu04540	Gap junction	67	0.309849	1.23302	0.0925414	0.0925414	0.364037	3091	tags=51%, list=27%, signal=37%	Tubb3/Tuba1c/Tubb4a/Prkcb/Tuba1b/Egfr/Hras/Tubb2b/Adcy2/Tuba1a/Prkg1/Map2k1/Csnk1d/Tubb2a/Prkaca/Gnai3/Kras/Mapk7/Tubb4b/Tuba8/Map3k2/Map2k2/Adcy5/Prkca/Lpar1/Grb2/Itpr3/Sos1/Raf1/Gnas/Sos2/Tubb5/Gnaq/Pdgfc
mmu05212	mmu05212	Pancreatic cancer	60	0.321786	1.25335	0.0948276	0.0948276	0.364037	2645	tags=38%, list=23%, signal=30%	Cdkn2a/Egfr/Pik3r3/Erbb2/Akt1/Tgfbr1/Map2k1/Chuk/Vegfd/Stat3/Vegfa/E2f3/Braf/Brca2/Bcl2l1/Kras/Rac3/Cdc42/Vegfb/Rala/Araf/Tgfb2/Raf1
mmu04971	mmu04971	Gastric acid secretion	49	0.338086	1.25929	0.0950096	0.0950096	0.364037	2569	tags=43%, list=22%, signal=33%	Atp1a4/Atp1a3/Camk2a/Prkcb/Mylk3/Car2/Adcy2/Camk2b/Atp1b4/Slc9a4/Atp1b1/Calm2/Prkaca/Gnai3/Calm3/Adcy5/Prkca/Camk2g/Itpr3/Mylk2/Slc4a2
mmu00790	mmu00790	Folate biosynthesis	7	-0.712348	-1.34925	0.097251	0.097251	0.365318	2249	tags=71%, list=20%, signal=57%	Gch1/Alpl/Spr/Qdpr/Ggh
