# Supplementary material for: Transcriptomics and Proteomics Analyses Reveal JAK Signaling and Inflammatory Phenotypes during Cellular Senescence in Blind Mole Rats: The Reflections of Superior Biology
Source: Biology (Basel). 2022 Aug 23;11(9):1253. doi: 10.3390/biology11091253 (PMC9495822; doi:10.3390/biology11091253)
Supplement: Supplementary file 1 [file biology-11-01253-s001.zip › Table S3.xlsx]

## Sheet: Table S3
	ID	Description	setSize	enrichmentScore	NES	pvalue	p.adjust	qvalues	rank	leading_edge	core_enrichment
mmu05415	mmu05415	Diabetic cardiomyopathy	83	0.583613	1.91512	0.000165975	0.000165975	0.00140358	252	tags=8%, list=4%, signal=8%	Mmp9/Cybb/Ncf4/Ncf2/Tgfb3/Insr/Akt3
mmu04142	mmu04142	Lysosome	64	0.616603	1.94307	0.000169377	0.000169377	0.00140358	917	tags=39%, list=15%, signal=34%	Laptm5/Ctss/Lgmn/Cd68/Fuca1/Gaa/Ctsf/Arsb/Galc/Ctsk/Dnase2a/Galns/Ctsa/Litaf/Gga2/Manba/Ctsd/Arsa/Dmxl2/Nagpa/Gns/Psap/Ctsh/Ctsb/Tpp1
mmu04915	mmu04915	Estrogen signaling pathway	53	0.634756	1.92637	0.000174155	0.000174155	0.00140358	981	tags=37%, list=16%, signal=31%	Mmp9/Fos/Jun/Hspa2/Akt3/Itpr2/Src/Adcy7/Ncoa2/Mapk3/Itpr1/Plcb3/Ctsd/Ncoa3/Egfr/Itpr3/Adcy6/Fkbp5/Rara/Adcy5
mmu05162	mmu05162	Measles	63	-0.611914	-2.05777	0.000242836	0.000242836	0.00140358	349	tags=25%, list=6%, signal=24%	Cdk6/Stat1/Nfkbia/Ccnd1/Adar/Ccne2/Il6/Fas/Stat2/Ifih1/Ddx58/Tlr2/Irf9/Irf7/Oas1b/Mx1
mmu05160	mmu05160	Hepatitis C	67	-0.581957	-1.98421	0.000243724	0.000243724	0.00140358	349	tags=16%, list=6%, signal=16%	Cdk6/Stat1/Nfkbia/Ccnd1/Fas/Stat2/Ddx58/Irf9/Irf7/Oas1b/Mx1
mmu05164	mmu05164	Influenza A	70	-0.698345	-2.40237	0.000246002	0.000246002	0.00140358	349	tags=24%, list=6%, signal=23%	Cdk6/Stat1/Nfkbia/Adar/Pml/Il6/Fas/Stat2/Ifih1/Ccl5/Ddx58/Nlrp3/Ccl2/Irf9/Irf7/Oas1b/Mx1
mmu04110	mmu04110	Cell cycle	77	-0.659501	-2.30433	0.000249938	0.000249938	0.00140358	759	tags=43%, list=12%, signal=38%	Cdk2/Smc3/Myc/Ccne1/Mcm2/Orc5/Smad3/Orc6/Cdk7/Bub3/Cdk6/Dbf4/Cdc7/Orc2/Mcm6/Ccnd1/Mcm7/Mcm3/Espl1/Ccne2/Plk1/Bub1/Chek1/Cdc20/Ccnb2/Cdk1/Mcm5/Ccna2/Cdc45/Cdc6/Ttk/Ccnb1/Orc1
mmu05171	mmu05171	Coronavirus disease - COVID-19	77	-0.63323	-2.21254	0.000249938	0.000249938	0.00140358	308	tags=22%, list=5%, signal=21%	Stat1/Nfkbia/Adar/Il6/Stat2/Ifih1/Sting1/Ddx58/Nlrp3/Tlr2/Ccl2/Irf9/Csf3/Selp/Isg15/Oas1b/Mx1
mmu04621	mmu04621	NOD-like receptor signaling pathway	82	-0.540571	-1.9055	0.000250878	0.000250878	0.00140358	324	tags=20%, list=5%, signal=19%	Txn1/Stat1/Nfkbia/Ripk2/Il6/Stat2/Ccl5/Sting1/Gbp5/Txnip/Nlrp3/Ccl2/Irf9/Irf7/Cxcl3/Oas1b
mmu05168	mmu05168	Herpes simplex virus 1 infection	88	-0.544132	-1.93884	0.000254259	0.000254259	0.00140358	373	tags=23%, list=6%, signal=22%	Alyref/Srsf2/Srsf1/Stat1/Sp100/Nfkbia/Pml/Il6/Fas/Stat2/Tap1/Ifih1/Ccl5/Sting1/Ddx58/Tlr2/Ccl2/Irf9/Irf7/Oas1b
mmu05169	mmu05169	Epstein-Barr virus infection	100	-0.559014	-2.02874	0.000261917	0.000261917	0.00140358	1215	tags=41%, list=20%, signal=33%	Casp3/Nfkb1/Tapbp/Psmd11/Ifnar2/Psmc3/Ikbke/Psmc4/Calr/Mdm2/Psmd6/Tradd/Psmd13/Pdia3/Cdk2/Psmd12/Chuk/Myc/Vim/Psmd4/Ccne1/Psmc6/Cd44/Psmd14/Cd40/Cdk6/Stat1/Nfkbia/Ccnd1/Ccne2/Il6/Fas/Stat2/Tap1/Ccna2/Ddx58/Tlr2/Irf9/Irf7/Isg15/Oas1b
mmu04371	mmu04371	Apelin signaling pathway	70	0.551837	1.76355	0.000673741	0.000673741	0.0033096	849	tags=32%, list=14%, signal=28%	Spp1/Mylk/Notch3/Acta2/Egr1/Klf2/Akt3/Prkag2/Itpr2/Ccn2/Hdac5/Myl4/Plat/Adcy7/Mapk3/Itpr1/Plcb3/Gnb5/Rras/Prkab2/Itpr3/Adcy6/Gng12
mmu05152	mmu05152	Tuberculosis	67	0.560468	1.77666	0.00101712	0.00101712	0.00461205	628	tags=19%, list=10%, signal=18%	Itgam/Itgb2/Mrc1/Ctss/Itgax/Tgfb3/Akt3/Ksr1/Src/Mapk3/Tlr4/Ctsd/Tirap
mmu03013	mmu03013	Nucleocytoplasmic transport	74	-0.516814	-1.79531	0.00147929	0.00147929	0.00622859	1977	tags=54%, list=32%, signal=37%	Ahctf1/Nup153/Kpna2/Nxt1/Nup133/Thoc2/Nup93/Rae1/Xpot/Nup88/Thoc6/Nupl1/Senp2/Ncbp1/Xpo4/Sap18/Pym1/Nup37/Nup160/Kpna4/Xpo5/Nup155/Ipo11/Tmem33/Kpnb1/Nup85/Sumo1/Nup107/Nmd3/Magoh/Sec13/Kpna3/Thoc1/Rangap1/Ipo4/Nup43/Alyref/Nup35/Aaas/Ndc1
mmu04810	mmu04810	Regulation of actin cytoskeleton	110	0.491144	1.68092	0.00193299	0.00193299	0.00759631	679	tags=24%, list=11%, signal=22%	Itgam/Itgb2/Myh11/Itgax/Mylk/Apc2/Itga8/Itga1/Itga7/Fgfr1/Limk2/Gsn/Itga9/Itga6/Myl9/Fgfr3/Src/Chrm4/Actn4/Vcl/Ssh2/Mapk3/Rras/Actn1/Itgb1/Ptk2/Itgav
mmu03040	mmu03040	Spliceosome	81	-0.486622	-1.71205	0.00226017	0.00226017	0.00832694	1847	tags=54%, list=30%, signal=38%	Thoc2/Prpf19/Snrnp27/Ppil1/Hnrnpa1/Smndc1/Tcerg1/Lsm2/Snrnp70/Zmat2/Ppih/Prpf31/Ncbp1/Snu13/Pqbp1/Hnrnpk/Rbm25/Srsf6/Bcas2/Lsm6/Eftud2/Snrpe/Ddx46/Dhx15/Plrg1/Srsf7/Bud31/Magoh/Snrpd2/Snrnp40/Lsm4/Thoc1/Snrpg/Snrpd3/Hspa8/Srsf3/Snrpb/Snrpd1/Snrpa1/Snrpa/Alyref/Srsf2/Srsf1/Rbmx
mmu05012	mmu05012	Parkinson disease	118	-0.418185	-1.56161	0.00528123	0.00528123	0.0183126	1555	tags=51%, list=25%, signal=39%	Psmd2/Uqcrq/Ndufs4/Gnai1/Ndufa2/Psmd3/Ndufb7/Ndufs3/Adrm1/Sdhd/Uba52/Ndufa4/Psmd1/Ndufb9/Mapk9/Psmd7/Psmb2/Ndufa1/Cyc1/Xbp1/Trp53/Psmb5/Casp3/Ndufab1/Uqcrc2/Psma4/Park7/Psmd11/Psmc3/Psmb4/Psmc4/Uqcrc1/Psmb7/Ndufb3/Uba52/Ndufb10/Psmd6/Psmb3/Uqcrq/Psmd13/Hspa5/Lrrk2/Psmb6/Psmd12/Psma7/Psmb1/Psmd4/Ndufs1/Daxx/Mcu/Psma5/Psma2/Psmc6/Psma6/Sod1/Htra2/Psmd14/Txn1/Ryr3/Maoa/Uchl1/Uba7
mmu05014	mmu05014	Amyotrophic lateral sclerosis	168	-0.377729	-1.48027	0.00634006	0.00634006	0.0207628	1974	tags=49%, list=32%, signal=34%	Wipi2/Hnrnpa3/Psmd2/Uqcrq/Nup153/Ndufs4/Nxt1/Ndufa2/Nup133/Psmd3/Ndufb7/Nup93/Ndufs3/Adrm1/Rae1/Sdhd/Nup88/Traf2/Hnrnpa1/Ndufa4/Nupl1/Psmd1/Ndufb9/Psmd7/Ncbp1/Psmb2/Ndufa1/Cyc1/Derl1/Nup37/Xbp1/Nup160/Matr3/Trp53/Cat/Nup155/Gpx1/Psmb5/Casp3/Ndufab1/Uqcrc2/Psma4/Psmd11/Psmc3/Psmb4/Psmc4/Uqcrc1/Psmb7/Nup85/Ndufb3/Srsf7/Ndufb10/Psmd6/Nup107/Psmb3/Uqcrq/Psmd13/Hspa5/Sec13/Psmb6/Psmd12/Psma7/Psmb1/Psm…
mmu03008	mmu03008	Ribosome biogenesis in eukaryotes	50	-0.534258	-1.71845	0.00676937	0.00676937	0.0210019	2323	tags=76%, list=38%, signal=48%	Bms1/Wdr36/Heatr1/Riok1/Nol6/Xpo1/Mdn1/Utp4/Lsg1/Utp18/Nxt1/Tcof1/Utp15/Rexo2/Nvl/Mphosph10/Nat10/Wdr75/Wdr3/Spata5/Utp6/Snu13/Gtpbp4/Rpp30/Riok2/Gnl2/Gnl3/Wdr43/Emg1/Nmd3/Xrn2/Rcl1/Fbl/Pop5/Rbm28/Nop58/Dkc1/Nop56
mmu05205	mmu05205	Proteoglycans in cancer	112	0.450186	1.5443	0.00791216	0.00791216	0.02332	783	tags=27%, list=13%, signal=24%	Mmp9/Ptpn6/Igf2/Wnt6/Hcls1/Fzd7/Gpc3/Smo/Akt3/Itpr2/Fgfr1/Timp3/Plce1/Src/Stat3/Hspg2/Mapk3/Itpr1/Gab1/Rras/Erbb2/Flna/Tlr4/Itgb1/Plaur/Ptk2/Itgav/Plcg1/Egfr/Itpr3
mmu05203	mmu05203	Viral carcinogenesis	93	-0.427694	-1.53576	0.0112561	0.0112561	0.031596	431	tags=16%, list=7%, signal=15%	Hdac10/Ranbp1/Cdk6/Sp100/Nfkbia/Ccnd1/Hdac9/Scin/Ccne2/Chek1/Cdc20/Cdk1/Ccna2/Irf9/Irf7
mmu04141	mmu04141	Protein processing in endoplasmic reticulum	86	-0.432509	-1.53664	0.0129114	0.0129114	0.0344105	1576	tags=48%, list=25%, signal=36%	Ssr4/Mapk9/Ssr3/Ganab/Rpn2/Derl1/Xbp1/Rbx1/Dnajc1/Dad1/Derl2/Lman1/Bag1/Calr/Erp29/Nploc4/Ssr1/Erlec1/Rrbp1/Hspa5/Sec13/Selenos/Ufd1/Lman2/Canx/Pdia3/Pdia6/Hspa8/Dnajc3/Pdia4/Vcp/Hyou1/Ddost/Edem1/Hsph1/Ckap4/Sec62/Dnaja1/Ubxn8/Bcap31/Dnajc10
mmu05224	mmu05224	Breast cancer	63	0.507042	1.59181	0.0134262	0.0134262	0.0344105	966	tags=36%, list=16%, signal=31%	Fos/Heyl/Wnt6/Notch3/Notch1/Apc2/Jun/Fzd7/Hes1/Kit/Akt3/Lrp5/Fgfr1/Mapk3/Lrp6/Erbb2/Ncoa3/Egfr/Dvl2/Notch2/Fzd8/Ddb2/Braf
mmu04921	mmu04921	Oxytocin signaling pathway	55	0.514382	1.57119	0.0190344	0.0190344	0.0467512	797	tags=33%, list=13%, signal=29%	Fos/Mylk/Jun/Nfatc4/Prkag2/Itpr2/Myl9/Src/Adcy7/Mapk3/Itpr1/Plcb3/Mapk7/Egfr/Prkab2/Itpr3/Adcy6/Camk1
mmu04150	mmu04150	mTOR signaling pathway	73	0.470034	1.51257	0.0231855	0.0231855	0.0513703	966	tags=28%, list=16%, signal=24%	Wnt6/Fzd7/Ddit4/Insr/Akt3/Lrp5/Fnip1/Ulk2/Mapk3/Lrp6/Castor1/Flcn/Rragc/Clip1/Prr5/Dvl2/Wdr24/Sesn2/Fzd8/Tsc1/Braf
mmu04072	mmu04072	Phospholipase D signaling pathway	68	0.47936	1.52416	0.0233384	0.0233384	0.0513703	1969	tags=54%, list=32%, signal=37%	Insr/Kit/Akt3/Plpp3/Cyth3/Plpp2/Adcy7/Mapk3/Gab1/Plcb3/Rras/Plpp1/Agpat4/Plcg1/Egfr/Adcy6/Gna12/Tsc1/Adcy5/Cyth1/Pdgfra/Dgka/Akt2/Sos1/Sos2/Gnas/Pdgfa/Dgkq/Dgkz/Ralb/Dgkg/Tsc2/Mras/Mtor/Agpat1/Gna13/Kras
mmu04218	mmu04218	Cellular senescence	78	-0.420326	-1.47156	0.0235294	0.0235294	0.0513703	759	tags=26%, list=12%, signal=23%	Cdk2/Myc/Ccne1/Ppid/Ets1/Tgfbr2/Mcu/Smad3/Rras2/Cdk6/Ccnd1/Ccne2/Foxm1/Il6/Chek1/Ccnb2/Mybl2/Cdk1/Ccna2/Ccnb1
mmu05165	mmu05165	Human papillomavirus infection	142	-0.359027	-1.37703	0.0247253	0.0247253	0.0520532	440	tags=13%, list=7%, signal=12%	Lama2/Itga3/Bcap31/Cdk6/Stat1/Ccnd1/Ccne2/Fzd6/Fas/Stat2/Ccna2/Ptgs2/Reln/Lama1/Irf9/Isg15/Oasl2/Mx1
mmu04530	mmu04530	Tight junction	68	0.467526	1.48654	0.0316252	0.0316252	0.0621577	808	tags=25%, list=13%, signal=22%	Myh11/Hcls1/Jun/Prkag2/Myl9/Src/Actn4/Magi1/Synpo/Patj/Actn1/Erbb2/Itgb1/Amotl1/Llgl1/Prkab2/Myh9
mmu03010	mmu03010	Ribosome	60	-0.443225	-1.47483	0.0334778	0.0334778	0.0621577	2538	tags=72%, list=41%, signal=43%	Fau/Rplp2/Mrps15/Rpl14/Mrpl9/Rpl24/Rpl22/Mrpl14/Mrpl16/Mrps2/Rpl36/Mrpl2/Mrpl28/Mrpl24/Mrpl13/Mrpl3/Mrpl11/Rps11/Rps5/Mrps7/Mrpl27/Rps23/Rpl27/Rpl41/Mrpl1/Mrps11/Rpl6/Rpl19/Uba52/Mrpl23/Mrps12/Mrpl18/Mrpl35/Rps12/Mrps21/Mrps14/Mrpl32/Mrpl12/Uba52/Mrps16/Mrpl22/Mrpl20/Mrpl33/Mrpl21
mmu04935	mmu04935	Growth hormone synthesis, secretion and action	55	0.49314	1.50631	0.034262	0.034262	0.0621577	793	tags=27%, list=13%, signal=24%	Fos/Socs3/Akt3/Itpr2/Socs2/Adcy7/Stat3/Mapk3/Itpr1/Plcb3/Junb/Ptk2/Plcg1/Itpr3/Adcy6
mmu04910	mmu04910	Insulin signaling pathway	69	0.459323	1.46281	0.0347458	0.0347458	0.0621577	1969	tags=46%, list=32%, signal=32%	Sorbs1/Insr/Socs3/Akt3/Prkag2/Ptprf/Socs2/Mapk3/Prkab2/Fasn/Srebf1/Tsc1/Braf/Akt2/Sos1/Pygb/Rapgef1/Sos2/Prkacb/Flot1/Crkl/Prkab1/Rhoq/Socs4/Hk1/Trip10/Exoc7/Tsc2/Gys1/Pdpk1/Mtor/Kras
mmu04015	mmu04015	Rap1 signaling pathway	91	0.429176	1.43076	0.0354214	0.0354214	0.0621577	1157	tags=35%, list=19%, signal=29%	Itgam/Itgb2/Insr/Kit/Akt3/Angpt2/Fgfr1/Plce1/Fgfr3/Src/Magi1/Adcy7/Mapk3/Tln1/Plcb3/Rras/Rasgrp2/Itgb1/Sipa1/Plcg1/Egfr/Adcy6/Evl/Afdn/Thbs1/Braf/Adcy5/Tek/Tln2/Pdgfra/Actg1/Prkd2
mmu04380	mmu04380	Osteoclast differentiation	50	0.501205	1.51039	0.0358517	0.0358517	0.0621577	583	tags=22%, list=9%, signal=20%	Ncf4/Ncf2/Fos/Fosb/Jun/Socs3/Akt3/Ctsk/Mapk3/Junb/Jund
mmu05418	mmu05418	Fluid shear stress and atherosclerosis	63	0.47091	1.47838	0.0377294	0.0377294	0.0627428	679	tags=19%, list=11%, signal=17%	Mmp9/Ncf2/Fos/Jun/Klf2/Akt3/Bmpr2/Src/Plat/Mapk7/Ptk2/Itgav
mmu04510	mmu04510	Focal adhesion	99	0.414195	1.39916	0.0383179	0.0383179	0.0627428	775	tags=28%, list=13%, signal=25%	Spp1/Mylk/Lama5/Jun/Itga8/Itga1/Lamb2/Akt3/Itga7/Itga9/Itga6/Myl9/Src/Actn4/Vcl/Mapk3/Tln1/Actn1/Erbb2/Flna/Itgb1/Lama4/Ptk2/Itgav/Zyx/Ilk/Egfr/Parva
mmu04024	mmu04024	cAMP signaling pathway	50	0.491513	1.48118	0.0428471	0.0428471	0.0682629	981	tags=27%, list=16%, signal=23%	Fos/Fxyd1/Jun/Akt3/Myl9/Plce1/Adcy7/Mapk3/Rras/Adcy6/Afdn/Acox3/Braf/Adcy5
mmu04151	mmu04151	PI3K-Akt signaling pathway	143	-0.341277	-1.31155	0.0450673	0.0450673	0.0699105	440	tags=15%, list=7%, signal=15%	Lama2/Pkn3/Itga3/Flt1/Cdk6/Fgfr2/Ccnd1/Angpt4/Areg/Ccne2/Il6/Brca1/Fgf10/Hgf/Csf1/Angpt1/Fgf7/Ereg/Tlr2/Reln/Lama1/Csf3
mmu04668	mmu04668	TNF signaling pathway	51	-0.443345	-1.43203	0.0499533	0.0499533	0.075503	264	tags=20%, list=4%, signal=19%	Nfkbia/Il6/Fas/Lif/Ptgs2/Csf1/Ccl5/Ccl2/Cxcl5/Cxcl3
mmu04926	mmu04926	Relaxin signaling pathway	56	0.466125	1.42979	0.0524862	0.0524862	0.0770393	849	tags=25%, list=14%, signal=22%	Mmp9/Fos/Jun/Acta2/Akt3/Src/Adcy7/Mapk3/Plcb3/Gnb5/Ednrb/Egfr/Adcy6/Gng12
mmu04934	mmu04934	Cushing syndrome	61	0.457053	1.42632	0.0535836	0.0535836	0.0770393	981	tags=31%, list=16%, signal=26%	Kcnk3/Wnt6/Apc2/Fzd7/Itpr2/Adcy7/Mapk3/Itpr1/Ldlr/Plcb3/Men1/Rasd1/Egfr/Itpr3/Adcy6/Dvl2/Fzd8/Braf/Adcy5
mmu04919	mmu04919	Thyroid hormone signaling pathway	57	0.453632	1.39685	0.0664257	0.0664257	0.0932291	903	tags=27%, list=15%, signal=23%	Notch3/Notch1/Plcd1/Akt3/Thra/Plce1/Src/Ncoa2/Mapk3/Plcb3/Rxra/Itgav/Ncoa3/Plcg1/Notch2/Rxrb
mmu05200	mmu05200	Pathways in cancer	246	0.333244	1.25856	0.0706211	0.0706211	0.0968122	922	tags=23%, list=15%, signal=20%	Mmp9/Fos/Heyl/Igf2/Wnt6/Notch3/Notch1/Lama5/Tgfb3/Apc2/Jun/Epas1/Fzd7/Hes1/Jup/Pim1/Kit/Lamb2/Smo/Akt3/Traf5/Lrp5/Fgfr1/Itga6/Rarb/Eml4/Fgfr3/Adcy7/Stat3/Mapk3/Lrp6/Plcb3/Gnb5/Rasgrp2/Erbb2/Rxra/Itgb1/Lama4/Ptk2/Itgav/Ednrb/Ncoa3/Plcg1/Egfr/Jak3/Adcy6/Dvl2/Appl1/Gng12/Gna12/Notch2/Mitf/Rxrb/Fzd8/Rara/Ddb2
mmu04390	mmu04390	Hippo signaling pathway	72	0.422665	1.35723	0.0724979	0.0724979	0.0971264	1133	tags=31%, list=18%, signal=25%	Itgb2/Wnt6/Tgfb3/Apc2/Fzd7/Bmp6/Wtip/Nkd2/Ccn2/Bmpr2/Patj/Llgl1/Limd1/Tead3/Dvl2/Fzd8/Serpine1/Tgfb2/Ywhah/Tead1/Dlg4/Actg1
mmu04932	mmu04932	Non-alcoholic fatty liver disease	77	0.411641	1.33717	0.0804866	0.0804866	0.105433	264	tags=9%, list=4%, signal=9%	Fos/Lepr/Jun/Insr/Socs3/Akt3/Prkag2
mmu04933	mmu04933	AGE-RAGE signaling pathway in diabetic complications	50	0.439051	1.32309	0.107905	0.107905	0.138276	529	tags=22%, list=9%, signal=20%	Cybb/Tgfb3/Jun/Egr1/Pim1/Plcd1/Akt3/Plce1/Stat3/Mapk3/Plcb3
mmu04360	mmu04360	Axon guidance	73	0.398553	1.28254	0.116431	0.116431	0.146028	791	tags=30%, list=13%, signal=26%	Boc/Plxnc1/Nfatc4/Smo/Limk2/Bmpr2/Myl9/Src/Ablim1/Ssh2/Slit3/Ephb3/Nrp1/Mapk3/Rras/Rgs3/Itgb1/Ptk2/Lrig2/Ilk/Plcg1/Neo1
mmu04120	mmu04120	Ubiquitin mediated proteolysis	75	-0.359532	-1.24986	0.123264	0.123264	0.151377	346	tags=9%, list=6%, signal=9%	Fbxw7/Herc4/Mid1/Pml/Brca1/Cdc20/Uba7
mmu05202	mmu05202	Transcriptional misregulation in cancer	73	0.393076	1.26491	0.12836	0.12836	0.151622	978	tags=29%, list=16%, signal=25%	Mmp9/Itgam/Jup/Mlf1/Etv1/Plat/Nupr1/Rxra/Men1/Klf3/Ptk2/Cd14/Meis1/Pbx3/Tcf3/Etv5/Mitf/Rxrb/Rara/Ddb2/Mllt3
mmu05167	mmu05167	Kaposi sarcoma-associated herpesvirus infection	86	-0.345813	-1.22862	0.128608	0.128608	0.151622	349	tags=13%, list=6%, signal=12%	Cdk6/Stat1/Nfkbia/Ccnd1/Il6/Fas/Stat2/Ptgs2/Irf9/Irf7/Cxcl3
mmu04062	mmu04062	Chemokine signaling pathway	74	-0.354327	-1.23086	0.140286	0.140286	0.162147	308	tags=11%, list=5%, signal=10%	Stat1/Nfkbia/Stat2/Ccl5/Ccl7/Ccl2/Cxcl5/Cxcl3
mmu04625	mmu04625	C-type lectin receptor signaling pathway	50	-0.388944	-1.25104	0.143091	0.143091	0.162208	392	tags=16%, list=6%, signal=15%	Rras2/Stat1/Nfkbia/Il6/Stat2/Ptgs2/Nlrp3/Irf9
mmu04936	mmu04936	Alcoholic liver disease	56	-0.375499	-1.2369	0.148694	0.148694	0.165379	264	tags=9%, list=4%, signal=8%	Nfkbia/Ccnd1/Il6/Fas/Cxcl3
mmu04550	mmu04550	Signaling pathways regulating pluripotency of stem cells	62	0.396884	1.24203	0.153702	0.153702	0.167784	1006	tags=32%, list=16%, signal=27%	Wnt6/Apc2/Fzd7/Id4/Akt3/Fgfr1/Bmpr2/Fgfr3/Stat3/Lifr/Mapk3/Inhba/Klf4/Jak3/Meis1/Dvl2/Tcf3/Fzd8/Smad9/Pcgf5
mmu04210	mmu04210	Apoptosis	66	0.389702	1.23244	0.162199	0.162199	0.17384	973	tags=24%, list=16%, signal=20%	Ctss/Fos/Jun/Akt3/Itpr2/Ctsf/Ctsk/Mapk3/Itpr1/Ctsd/Ptpn13/Parp3/Itpr3/Ctsh/Ctsb/Dffa
mmu05020	mmu05020	Prion disease	116	0.345301	1.19044	0.174334	0.174334	0.182086	297	tags=6%, list=5%, signal=6%	Cybb/Ncf4/Ncf2/Notch1/Egr1/Hspa2/Itpr2
mmu04140	mmu04140	Autophagy - animal	73	0.376364	1.21114	0.178259	0.178259	0.182086	1969	tags=46%, list=32%, signal=32%	Ddit4/Akt3/Ulk2/Mapk3/Itpr1/Rras/Ctsd/Rragc/Mtmr3/Ctsb/Tsc1/Rubcn/Zfyve1/Uvrag/Wipi1/Atg13/Ambra1/Gabarapl1/Atg3/Akt2/Dapk3/Traf6/Mlst8/Prkacb/Lamp2/Ulk1/Pten/Atg101/Mtmr4/Tsc2/Pdpk1/Mras/Mtor/Kras
mmu05016	mmu05016	Huntington disease	128	-0.303424	-1.14849	0.17916	0.17916	0.182086	1974	tags=45%, list=32%, signal=31%	Wipi2/Psmd2/Uqcrq/Plcb1/Ndufs4/Ndufa2/Tbp/Psmd3/Ndufb7/Ndufs3/Adrm1/Sdhd/Traf2/Ndufa4/Psmd1/Ndufb9/Mapk9/Psmd7/Psmb2/Ndufa1/Cyc1/Cltb/Trp53/Gpx1/Psmb5/Casp3/Ndufab1/Uqcrc2/Psma4/Psmd11/Psmc3/Tbpl1/Psmb4/Psmc4/Uqcrc1/Psmb7/Ndufb3/Creb3/Ndufb10/Psmd6/Psmb3/Uqcrq/Psmd13/Psmb6/Psmd12/Psma7/Psmb1/Psmd4/Ndufs1/Dnah11/Gpx8/Psma5/Psma2/Psmc6/Psma6/Sod1/Psmd14/Sod2
mmu04020	mmu04020	Calcium signaling pathway	59	0.385045	1.19385	0.196159	0.196159	0.193514	797	tags=29%, list=13%, signal=25%	Chrna7/Mylk/Gna14/Plcd1/Itpr2/Fgfr1/Plce1/Fgfr3/Adcy7/Itpr1/Plcb3/Erbb2/Ednrb/Plcg1/Egfr/Itpr3/Camk1
mmu05161	mmu05161	Hepatitis B	85	-0.328662	-1.16475	0.19697	0.19697	0.193514	308	tags=14%, list=5%, signal=14%	Stat1/Nfkbia/Ccne2/Birc5/Il6/Fas/Stat2/Ccna2/Ifih1/Ddx58/Tlr2/Irf7
mmu04630	mmu04630	JAK-STAT signaling pathway	55	-0.359675	-1.18246	0.205067	0.205067	0.198167	308	tags=14%, list=5%, signal=14%	Stat1/Ccnd1/Il6/Stat2/Lif/Irf9/Il11/Csf3
mmu05417	mmu05417	Lipid and atherosclerosis	90	0.351145	1.16908	0.210708	0.210708	0.200333	660	tags=20%, list=11%, signal=18%	Mmp9/Cybb/Ncf4/Ncf2/Fos/Jun/Hspa2/Akt3/Src/Stat3/Mapk3/Itpr1/Ldlr/Plcb3/Tlr4/Rxra/Tirap/Ptk2
mmu05170	mmu05170	Human immunodeficiency virus 1 infection	91	-0.318586	-1.13924	0.217725	0.217725	0.20372	264	tags=10%, list=4%, signal=10%	Nfkbia/Fas/Chek1/Ccnb2/Tap1/Cdk1/Ccnb1/Sting1/Tlr2
mmu05206	mmu05206	MicroRNAs in cancer	95	0.342085	1.14902	0.23195	0.23195	0.213638	743	tags=19%, list=12%, signal=17%	Mmp9/Notch3/Notch1/Apc2/Ddit4/Pim1/Tpm1/Bmpr2/Timp3/Hdac5/Fgfr3/Sox4/Stat3/Mapk3/Erbb2/Mapk7/Plcg1/Egfr
mmu05017	mmu05017	Spinocerebellar ataxia	69	-0.3288	-1.12897	0.248903	0.248903	0.222256	1223	tags=37%, list=20%, signal=30%	Psmb5/Psma4/Psmd11/Psmc3/Tbpl1/Psmb4/Psmc4/Psmb7/Psmd6/Psmb3/Twnk/Psmd13/Psmb6/Nfya/Psmd12/Psma7/Psmb1/Psmd4/Mcu/Psma5/Psma2/Psmc6/Psma6/Psmd14/Nop56/Reln
mmu04211	mmu04211	Longevity regulating pathway	50	0.382086	1.15142	0.25341	0.25341	0.222256	1072	tags=28%, list=17%, signal=23%	Insr/Akt3/Prkag2/Sesn1/Adcy7/Prkab2/Adcy6/Appl1/Ehmt2/Sesn2/Tsc1/Foxo3/Adcy5/Atg13
mmu04310	mmu04310	Wnt signaling pathway	76	0.350427	1.13535	0.256218	0.256218	0.222256	647	tags=18%, list=10%, signal=17%	Wnt6/Apc2/Jun/Daam2/Fzd7/Nfatc4/Lrp5/Nkd2/Ccn4/Daam1/Lrp6/Plcb3/Ror2/Prickle1
mmu04066	mmu04066	HIF-1 signaling pathway	56	0.372692	1.14319	0.256388	0.256388	0.222256	743	tags=20%, list=12%, signal=17%	Cybb/Eno2/Insr/Akt3/Angpt2/Stat3/Mapk3/Erbb2/Tlr4/Plcg1/Egfr
mmu05225	mmu05225	Hepatocellular carcinoma	82	0.341849	1.11996	0.276263	0.276263	0.236014	1029	tags=23%, list=17%, signal=20%	Igf2/Wnt6/Tgfb3/Apc2/Fzd7/Smarcd3/Akt3/Lrp5/Smarca2/Mapk3/Gab1/Lrp6/Plcg1/Egfr/Dvl2/Fzd8/Ddb2/Braf/Tgfb2
mmu05166	mmu05166	Human T-cell leukemia virus 1 infection	103	0.325144	1.10492	0.285968	0.285968	0.240815	499	tags=13%, list=8%, signal=12%	Itgb2/Fos/Tgfb3/Jun/Egr1/Nfatc4/Zfp36/Akt3/Ets2/Adcy7/Nrp1/Mapk3/Tln1
mmu05163	mmu05163	Human cytomegalovirus infection	109	-0.291828	-1.07483	0.306737	0.306737	0.253088	349	tags=25%, list=6%, signal=24%	Trp53/Bcar1/Casp3/Nfkb1/Vegfa/Tapbp/Calr/Creb3/Gng11/Mdm2/Tradd/Pdia3/Chuk/Myc/Ptger4/Gng5/Cxcl12/Cdk6/Nfkbia/Ccnd1/Il6/Fas/Tap1/Ptgs2/Ccl5/Sting1/Ccl2
mmu04350	mmu04350	TGF-beta signaling pathway	51	0.366284	1.10604	0.309549	0.309549	0.253088	1029	tags=33%, list=17%, signal=28%	Tgfb3/Id4/Bmp6/Bmpr2/Smurf2/Fmod/Grem1/Mapk3/Fbn1/Inhba/Neo1/Nbl1/Grem2/Smad9/Zfyve9/Thbs1/Tgfb2
mmu05222	mmu05222	Small cell lung cancer	52	-0.335648	-1.08997	0.313422	0.313422	0.253088	759	tags=25%, list=12%, signal=22%	Cdk2/Chuk/Myc/Ccne1/Lama2/Itga3/Cdk6/Nfkbia/Ccnd1/Ccne2/Cks2/Ptgs2/Lama1
mmu05132	mmu05132	Salmonella infection	117	0.310561	1.072	0.333064	0.333064	0.264726	777	tags=16%, list=13%, signal=14%	Ptprc/Fos/Jun/Akt3/Cyth3/Fyco1/Rhob/Myl9/Ahnak/Mapk3/Rras/Flna/Tlr4/Tirap/Pkn1/Exoc4/Vps11/Vps18/Cd14
mmu05210	mmu05210	Colorectal cancer	53	0.356039	1.08051	0.336816	0.336816	0.264726	252	tags=9%, list=4%, signal=9%	Fos/Tgfb3/Apc2/Jun/Akt3
mmu01240	mmu01240	Biosynthesis of cofactors	69	-0.309316	-1.06206	0.345441	0.345441	0.267932	1661	tags=37%, list=27%, signal=27%	Phospho2/Coq6/Pts/Ppcs/Nme3/Coq5/Coasy/Gmppa/Cpox/Spr/Mthfd2/Rdh11/Coq7/Gss/Ctps/Shmt2/Adsl/Gmppb/Umps/Mocs2/Pank1/Nqo1/Coq3/Fech/Gch1/Gclm
mmu05215	mmu05215	Prostate cancer	53	0.345501	1.04853	0.383838	0.383838	0.293848	557	tags=11%, list=9%, signal=10%	Mmp9/Akt3/Fgfr1/Plat/Mapk3/Erbb2
mmu05226	mmu05226	Gastric cancer	65	0.318274	1.00547	0.446117	0.446117	0.334888	1029	tags=31%, list=17%, signal=26%	Wnt6/Tgfb3/Apc2/Fzd7/Jup/Akt3/Lrp5/Rarb/Mapk3/Gab1/Lrp6/Erbb2/Rxra/Egfr/Dvl2/Rxrb/Fzd8/Ddb2/Braf/Tgfb2
mmu04010	mmu04010	MAPK signaling pathway	123	0.287406	1.00052	0.450702	0.450702	0.334888	906	tags=24%, list=15%, signal=21%	Fos/Igf2/Tgfb3/Jun/Hspa2/Insr/Kit/Dusp3/Akt3/Angpt2/Fgfr1/Fgfr3/Mapk3/Rras/Rasgrp2/Erbb2/Flna/Jund/Mapkapk3/Mapk7/Dusp7/Taok3/Egfr/Cd14/Hspb1/Gng12/Nf1/Gna12/Cacnb3
mmu05145	mmu05145	Toxoplasmosis	51	-0.307844	-0.994354	0.457983	0.457983	0.334888	440	tags=13%, list=7%, signal=13%	Lama2/Cd40/Stat1/Nfkbia/Tlr2/Lama1/Irgm1
mmu05207	mmu05207	Chemical carcinogenesis - receptor activation	68	0.313943	0.998205	0.460173	0.460173	0.334888	1078	tags=26%, list=17%, signal=22%	Fos/Chrna7/Jun/Ptges3/Akt3/Src/Adcy7/Stat3/Mapk3/Rxra/Egfr/Klf4/Adcy6/Notch2/Rxrb/Adcy5/Bcl6/Ephx1
