# Supplementary material for: Transcriptomics and Proteomics Analyses Reveal JAK Signaling and Inflammatory Phenotypes during Cellular Senescence in Blind Mole Rats: The Reflections of Superior Biology
Source: Biology (Basel). 2022 Aug 23;11(9):1253. doi: 10.3390/biology11091253 (PMC9495822; doi:10.3390/biology11091253)
Supplement: Supplementary file 1 [file biology-11-01253-s001.zip › Table S4.xlsx]

## Sheet: KEGG Enrichment
	ID	Description	setSize	enrichmentScore	NES	pvalue	p.adjust	qvalues	rank	leading_edge	core_enrichment
mmu05171	mmu05171	Coronavirus disease - COVID-19	65	-0.597288	-1.98303	0.000167476	0.000167476	0.038848	295	tags=83%, list=38%, signal=56%	Rps20/Rpl30/Rpl39/Rplp2/Rps21/Pik3cb/Rps4x/Rps27l/Rpl24/Rps16/Rpl7/Rpl3/Rpl8/Rps18/Rpl9/Rps8/Rpl10/Rps2/Rpl22/Rpl27a/Rps19/Rpl13a/Rpl27/Rpl4/Rplp0/Rpl35/Rps3/Rpl26/Rps26/Rpl7a/Rps6/Rps28/Rps9/Rps13/Rpl15/Rps25/Rpl23a/Rpl11/Rpl19/Rpl14/Rps14/Rpl35a/Rps5/Rpl18a/Rps11/Rps3a1/Rpl38/Rpl6/Rpl28/Rpsa/Rpl13/Rps23/Rpl5/Rps15
mmu03010	mmu03010	Ribosome	66	-0.567551	-1.88985	0.000334896	0.000334896	0.038848	254	tags=71%, list=33%, signal=52%	Rps27l/Rpl24/Rps16/Rpl7/Rpl3/Rpl8/Rps18/Rpl9/Rps8/Rpl10/Rps2/Rpl22/Rpl27a/Rps19/Rpl13a/Rpl27/Rpl4/Rplp0/Rpl35/Rps3/Rpl26/Rps26/Rpl7a/Rps6/Rps28/Rps9/Rps13/Rpl15/Rps25/Rpl23a/Rpl11/Rpl19/Rpl14/Rps14/Rpl35a/Rps5/Rpl18a/Rps11/Rps3a1/Rpl38/Rpl6/Rpl28/Rpsa/Rpl13/Rps23/Rpl5/Rps15
mmu04974	mmu04974	Protein digestion and absorption	6	0.845575	1.68163	0.0105199	0.0105199	0.789435	104	tags=83%, list=13%, signal=73%	Col1a2/Col3a1/Col1a1/Col5a1/Slc3a2
mmu04976	mmu04976	Bile secretion	7	0.776042	1.60703	0.0216406	0.0216406	0.789435	83	tags=43%, list=11%, signal=39%	Ugt1a6a/Gnas/Ugt1a7c
mmu05418	mmu05418	Fluid shear stress and atherosclerosis	14	-0.670187	-1.60463	0.0266146	0.0266146	0.789435	116	tags=36%, list=15%, signal=31%	Hsp90aa1/Gstm1/Hsp90ab1/Sumo2/Txn1
mmu00051	mmu00051	Fructose and mannose metabolism	3	-0.913437	-1.46648	0.0310808	0.0310808	0.789435	71	tags=100%, list=9%, signal=91%	Tpi1/Akr1b3
mmu04926	mmu04926	Relaxin signaling pathway	11	0.673753	1.57789	0.0360285	0.0360285	0.789435	80	tags=45%, list=10%, signal=41%	Acta2/Col1a2/Col3a1/Gnas/Col1a1
mmu04110	mmu04110	Cell cycle	10	-0.698565	-1.54145	0.0443123	0.0443123	0.789435	144	tags=70%, list=19%, signal=58%	Ywhae/Ywhag/Bub3/Ywhaz/Pcna/Ywhab/Ywhaq
mmu00270	mmu00270	Cysteine and methionine metabolism	7	-0.75763	-1.52228	0.0454281	0.0454281	0.789435	87	tags=43%, list=11%, signal=38%	Ldha/Mdh1/Ldhb
mmu00830	mmu00830	Retinol metabolism	3	0.884459	1.44106	0.0476285	0.0476285	0.789435	83	tags=67%, list=11%, signal=60%	Ugt1a6a/Ugt1a7c
mmu05146	mmu05146	Amoebiasis	18	0.55209	1.47135	0.0582694	0.0582694	0.789435	180	tags=56%, list=23%, signal=44%	Gna11/Hspb1/Col1a2/Col3a1/Gnas/Col1a1/Rab5b/Actn1/Fn1/Rab7
mmu04066	mmu04066	HIF-1 signaling pathway	15	-0.610973	-1.49023	0.0599963	0.0599963	0.789435	184	tags=67%, list=24%, signal=52%	Rps6/Mtor/Pgk2/Eno1/Pgk1/Ldha/Aldoa/Gapdh/Eloc/Ldhb
mmu00140	mmu00140	Steroid hormone biosynthesis	4	0.826004	1.4629	0.0612735	0.0612735	0.789435	83	tags=50%, list=11%, signal=45%	Ugt1a6a/Ugt1a7c
mmu04810	mmu04810	Regulation of actin cytoskeleton	41	-0.458609	-1.39414	0.0655221	0.0655221	0.789435	81	tags=17%, list=10%, signal=16%	Pfn2/Cfl1/Myh10/Cfl2/Tmsb4x/Gna13/Itga6
mmu04010	mmu04010	MAPK signaling pathway	17	-0.580004	-1.45497	0.0725866	0.0725866	0.789435	3	tags=12%, list=0%, signal=12%	Rras2/Taok2
mmu04540	mmu04540	Gap junction	13	0.5943	1.45237	0.0749469	0.0749469	0.789435	92	tags=31%, list=12%, signal=28%	Tubb3/Gna11/Gnas/Tubb2a
mmu05230	mmu05230	Central carbon metabolism in cancer	12	-0.633501	-1.45791	0.0761075	0.0761075	0.789435	87	tags=33%, list=11%, signal=30%	Ldha/Pkm/Idh1/Ldhb
mmu00620	mmu00620	Pyruvate metabolism	10	-0.662472	-1.46181	0.0769231	0.0769231	0.789435	87	tags=40%, list=11%, signal=36%	Ldha/Pkm/Mdh1/Ldhb
mmu04918	mmu04918	Thyroid hormone synthesis	8	0.682835	1.46305	0.0778926	0.0778926	0.789435	169	tags=62%, list=22%, signal=49%	Canx/Gnas/Pdia4/Gpx7/Hspa5
mmu04927	mmu04927	Cortisol synthesis and secretion	3	0.849823	1.38462	0.0795138	0.0795138	0.789435	78	tags=67%, list=10%, signal=60%	Gna11/Gnas
mmu00053	mmu00053	Ascorbate and aldarate metabolism	4	0.801138	1.41886	0.0859031	0.0859031	0.789435	83	tags=50%, list=11%, signal=45%	Ugt1a6a/Ugt1a7c
mmu04514	mmu04514	Cell adhesion molecules	4	-0.804425	-1.39917	0.0980431	0.0980431	0.789435	8	tags=50%, list=1%, signal=50%	Glg1/Itga6

## Sheet: GO Enrichment
	ONTOLOGY	ID	Description	setSize	enrichmentScore	NES	pvalue	p.adjust	qvalues	rank	leading_edge	core_enrichment
GO:0005634	CC	GO:0005634	nucleus	344	-0.387239	-1.62418	1.19824e-05	1.19824e-05	0.0117563	206	tags=37%, list=27%, signal=49%	Fhl1/Rpl4/Rplp0/Ahcyl/Rps3/Rpl26/Septin7/Cep290/Snd1/Fxr1/Eif3l/Hnrnpf/Pa2g4/Rpl7a/Rps6/Ctnna2/Washc5/Rps9/Pfn1/Arpc1b/Actr2/Sfpq/Rack1/Rps13/Txnl1/Rpl15/Rps25/H4c8/Mtor/Rpl23a/Rpl11/Lmnb1/Mtpn/Anxa6/Ube2n/H1f6/Rpl19/H2ac6/Ncl/Ubb/Rps14/Sdhb/Ywhae/Hfm1/Npm1/Fermt2/Anxa5/Rbbp7/Wipf2/Ppia/Ruvbl1/Tkt/S100a6/Hsph1/Rps3a1/Srsf2/H1f5/Hsp90aa1/Bub3/Ppid/Cbr3/Rpl6/Snrpd3/Eef1g/Nme1/Gpi1/Stip1/Mif/Ran/Anx…
GO:0034641	BP	GO:0034641	cellular nitrogen compound metabolic process	302	-0.405733	-1.68736	1.22327e-05	1.22327e-05	0.0117563	241	tags=47%, list=32%, signal=54%	Rpl24/Hspa8/Rps16/Rpl7/Rpl3/Pcbp1/Rpl8/Rps18/Spcs3/Rpl9/Rps8/Rpl10/Hnrnpa2b1/Rps2/Rpl22/Rpl27a/Rps19/Psma6/Rpl13a/Rpl27/Ddx39b/Hnrnpk/Cat/Anxa3/Eif2s1/Set/Pebp1/Eef1a1/Sod2/Rpl4/Rplp0/Ahcyl/Rpl35/Rps3/Rpl26/Rps26/Cep290/Snd1/Fxr1/Eif3l/Hnrnpf/Pa2g4/Rpl7a/Rps6/Rps28/Rps9/Pfn1/Actr2/Sfpq/Rack1/Rps13/Rpl15/Rps25/Caprin1/Mtor/Rpl23a/Rpl11/Mtpn/Ube2n/Pgk2/H1f6/Rpl19/Rpl14/Ncl/Prdx2/Eef1b2/Rps14/Rpl35a…
GO:0010467	BP	GO:0010467	gene expression	274	-0.40197	-1.65894	2.48478e-05	2.48478e-05	0.01592	265	tags=50%, list=35%, signal=51%	Capn2/Dab2/Gsn/Rps27l/Rpl24/Hspa8/Rps16/Rpl7/Rpl3/Pcbp1/Rpl8/Rps18/Spcs3/Rpl9/Rps8/Rpl10/Hnrnpa2b1/Rps2/Glg1/Rpl22/Rpl27a/Rps19/Psma6/Rpl13a/Rpl27/Ddx39b/Rdx/Hnrnpk/Cat/Anxa3/Eif2s1/Set/Eef1a1/Sod2/Rpl4/Rplp0/Rpl35/Rps3/Rpl26/Rps26/Cep290/Snd1/Fxr1/Eif3l/Hnrnpf/Pa2g4/Rpl7a/Rps6/Rps28/Rps9/Pfn1/Actr2/Sfpq/Rack1/Rps13/Rpl15/Rps25/Caprin1/Mtor/Rpl23a/Rpl11/Mtpn/Ube2n/Rpl19/Rpl14/Ncl/Prdx2/Eef1b2/Rps…
GO:0016021	CC	GO:0016021	integral component of membrane	116	0.42922	1.8301	6.71411e-05	6.71411e-05	0.022359	232	tags=48%, list=31%, signal=40%	Ier3ip1/Ndufs7/Ano2/Rttn/Vapa/COX2/Ostc/Tecr/Vamp3/Adam22/Lman2/Surf4/Rtn4/Ssr3/Slc25a24/Cdipt/Tmed10/Canx/Cdh11/Ndufa4/Fras1/Alg5/Madd/Vdac1/Slc3a2/Stt3a/Uqcrc2/Slc25a1/Lrrc59/Itga1/Mlec/Slc25a5/Ckap4/Tmed9/Tomm40/Calr/Slc25a4/Hspa5/Npr3/Tmem167/Tmed2/Cox6c/Vdac2/Cisd1/Srprb/Clic4/Ucp2/Atp13a4/Ergic1/Rrbp1/Ncam1/Cyb5a/Ero1a/Syne1/Rpn2/H13
GO:0031224	CC	GO:0031224	intrinsic component of membrane	120	0.439934	1.88678	6.77392e-05	6.77392e-05	0.022359	257	tags=54%, list=34%, signal=43%	Ier3ip1/Ndufs7/Ano2/Rttn/Rab26/Vapa/COX2/Ostc/Tecr/Vamp3/Adam22/Lman2/Surf4/Rtn4/Ssr3/Slc25a24/Cdipt/Tmed10/Canx/Cdh11/Gnas/Ndufa4/Fras1/Alg5/Madd/Vdac1/Slc3a2/Stt3a/Uqcrc2/Slc25a1/Lrrc59/Itga1/Mlec/Slc25a5/Ckap4/Tmed9/Tomm40/Calr/Slc25a4/Hspa5/Npr3/Tmem167/Tmed2/Cox6c/Vdac2/Cisd1/Srprb/Clic4/Ucp2/Atp13a4/Ergic1/Rrbp1/Ncam1/Cyb5a/Ero1a/Syne1/Rpn2/H13/Rab5a/Tmem43/Pdia3/Calm1/Rpn1/Trpm4/Immt
GO:1990904	CC	GO:1990904	ribonucleoprotein complex	133	-0.475248	-1.81208	6.97954e-05	6.97954e-05	0.022359	262	tags=57%, list=35%, signal=45%	Rps27l/Rpl24/Hspa8/Rps16/Rpl7/Rpl3/Rpl8/Rps18/Rpl9/Rps8/Rpl10/Hnrnpa2b1/Rps2/Rpl22/Rpl27a/Rps19/Psma6/Rpl13a/Rpl27/Ddx39b/Hnrnpk/Eif2s1/Rpl4/Rplp0/Rpl35/Rps3/Rpl26/Rps26/Snd1/Fxr1/Hnrnpf/Pa2g4/Rpl7a/Rps6/Rps28/Rps9/Rack1/Rps13/Rpl15/Rps25/Rpl23a/Rpl11/Rpl19/Rpl14/Ncl/Rps14/Rpl35a/Rps5/Eprs/Npm1/Rpl18a/Rps11/Ruvbl1/Rps3a1/Srsf2/Rpl38/Rpl6/Snrpd3/Rpl28/Rpsa/Rpl13/Fbl/Eef2/Rps23/Hnrnpab/Myh10/Gapdh/…
GO:0003676	MF	GO:0003676	nucleic acid binding	193	-0.426065	-1.69999	0.000105002	0.000105002	0.0260436	259	tags=54%, list=34%, signal=48%	Rpl24/Hspa8/Rps16/H2bc7/Rpl7/Rpl3/Pcbp1/Rpl8/Rps18/Rpl9/H2bc21/Hnrnpa2b1/Rps2/Rpl22/Rps19/Psma6/Rpl13a/Ddx39b/Hnrnpk/Eif2s1/Set/Eef1a1/Sod2/Rpl4/Rplp0/Rpl35/Rps3/Rpl26/Cryz/Rps26/Snd1/Fxr1/Eif3l/Hnrnpf/Pa2g4/Rpl7a/Rps9/Sfpq/Rps13/Rpl15/Caprin1/H4c8/Mtor/Rpl23a/Rpl11/Lmnb1/Mtpn/H1f6/Rpl19/H2ac6/Rpl14/Ncl/Eef1b2/Rps14/Hfm1/Rps5/Eprs/Npm1/Eno1/Rbbp7/Rps11/Rps3a1/Srsf2/H1f5/Eif4a1/Rpl6/Snrpd3/Eef1g/N…
GO:0022626	CC	GO:0022626	cytosolic ribosome	64	-0.569472	-1.93909	0.000108396	0.000108396	0.0260436	262	tags=73%, list=35%, signal=52%	Rps27l/Rpl24/Rps16/Rpl7/Rpl3/Rpl8/Rps18/Rpl9/Rps8/Rpl10/Rps2/Rpl22/Rpl27a/Rps19/Rpl13a/Rpl27/Rpl4/Rplp0/Rpl35/Rps3/Rpl26/Rps26/Rpl7a/Rps6/Rps28/Rps9/Rps13/Rpl15/Rps25/Rpl23a/Rpl11/Rpl19/Rpl14/Rps14/Rpl35a/Rps5/Rpl18a/Rps11/Rps3a1/Rpl38/Rpl6/Rpl28/Rpsa/Rpl13/Rps23/Rpl5/Rps15
GO:0005829	CC	GO:0005829	cytosol	321	-0.37667	-1.573	0.000133274	0.000133274	0.0284629	259	tags=46%, list=34%, signal=52%	Rpl24/Hspa8/Rps16/H2bc7/Rpl7/Rpl3/Pcbp1/Rpl8/Rps18/Rpl9/Kpnb1/Rps8/Rpl10/Rps2/Rpl22/Rpl27a/Rps19/Psma6/Psma5/Rpl13a/Rpl27/Rdx/Hnrnpk/Cat/Psma1/Eif2s1/Cap1/Dnaja1/Eef1a1/Hspa2/Fhl1/Rpl4/Rplp0/Ahcyl/Rpl35/Rps3/Rpl26/Cryz/Rps26/Cep290/Snd1/Fxr1/Hnrnpf/Rpl7a/Rps6/Rps28/Rps9/Pfn1/Rack1/Rps13/Txnl1/Rpl15/Rps25/Caprin1/Mtor/Dpysl2/Rpl23a/Rpl11/Capns1/Mtpn/Anxa6/Pgk2/Rpl19/Rpl14/Prdx2/Ubb/Eef1b2/Rps14/Yw…
GO:0044271	BP	GO:0044271	cellular nitrogen compound biosynthetic process	234	-0.400473	-1.62937	0.000191351	0.000191351	0.0367797	259	tags=50%, list=34%, signal=47%	Rpl24/Hspa8/Rps16/Rpl7/Rpl3/Pcbp1/Rpl8/Rps18/Rpl9/Rps8/Rpl10/Hnrnpa2b1/Rps2/Rpl22/Rpl27a/Rps19/Psma6/Rpl13a/Ddx39b/Hnrnpk/Cat/Anxa3/Eif2s1/Set/Eef1a1/Sod2/Rpl4/Rplp0/Rpl35/Rps3/Rpl26/Rps26/Cep290/Fxr1/Eif3l/Pa2g4/Rps28/Rps9/Pfn1/Actr2/Sfpq/Rack1/Rps13/Rpl15/Caprin1/Mtor/Rpl23a/Rpl11/Mtpn/Ube2n/Rpl19/Rpl14/Ncl/Prdx2/Eef1b2/Rps14/Rpl35a/Rps5/Eprs/Npm1/Rpl18a/Eno1/Rbbp7/Ppia/Rps11/Ruvbl1/Hsph1/Rps3a…
GO:0003735	MF	GO:0003735	structural constituent of ribosome	65	-0.548319	-1.87198	0.000262767	0.000262767	0.0443004	262	tags=72%, list=35%, signal=52%	Rps27l/Rpl24/Rps16/Rpl7/Rpl3/Rpl8/Rps18/Rpl9/Rps8/Rpl10/Rps2/Rpl22/Rpl27a/Rps19/Rpl13a/Rpl27/Rpl4/Rplp0/Rpl35/Rps3/Rpl26/Rps26/Rpl7a/Rps6/Rps28/Rps9/Rps13/Rpl15/Rps25/Rpl23a/Rpl11/Rpl19/Rpl14/Rps14/Rpl35a/Rps5/Rpl18a/Rps11/Rps3a1/Rpl38/Rpl6/Rpl28/Rpsa/Rpl13/Rps23/Rpl5/Rps15
GO:0044391	CC	GO:0044391	ribosomal subunit	68	-0.541854	-1.86447	0.000276574	0.000276574	0.0443004	262	tags=72%, list=35%, signal=52%	Rps27l/Rpl24/Rps16/Rpl7/Rpl3/Rpl8/Rps18/Rpl9/Rps8/Rpl10/Rps2/Rpl22/Rpl27a/Rps19/Rpl13a/Rpl27/Rpl4/Rplp0/Rpl35/Rps3/Rpl26/Rps26/Rpl7a/Rps6/Rps28/Rps9/Rack1/Rps13/Rpl15/Rps25/Rpl23a/Rpl11/Rpl19/Rpl14/Rps14/Rpl35a/Rps5/Npm1/Rpl18a/Rps11/Rps3a1/Rpl38/Rpl6/Rpl28/Rpsa/Rpl13/Rps23/Rpl5/Rps15
GO:0006412	BP	GO:0006412	translation	108	-0.471724	-1.74724	0.000388456	0.000388456	0.0533323	262	tags=63%, list=35%, signal=48%	Rps27l/Rpl24/Rps16/Rpl7/Rpl3/Rpl8/Rps18/Rpl9/Rps8/Rpl10/Rps2/Rpl22/Rpl27a/Rps19/Rpl13a/Ddx39b/Eif2s1/Eef1a1/Rpl4/Rplp0/Rpl35/Rps3/Rpl26/Rps26/Fxr1/Eif3l/Pa2g4/Rps28/Rps9/Rack1/Rps13/Rpl15/Caprin1/Mtor/Rpl23a/Rpl11/Rpl19/Rpl14/Ncl/Eef1b2/Rps14/Rpl35a/Rps5/Eprs/Npm1/Rpl18a/Rps11/Rps3a1/Rpl38/Eif4a1/Rpl6/Eef1g/Rpl28/Rpsa/Rpl13/Eif3f/Pkm/Khsrp/Eef2/Rps23/Tardbp/Gapdh/Eif5a/Eif4g2/Hnrnpd/Rpl5/Rps15/Rb…
GO:0043043	BP	GO:0043043	peptide biosynthetic process	108	-0.471724	-1.74724	0.000388456	0.000388456	0.0533323	262	tags=63%, list=35%, signal=48%	Rps27l/Rpl24/Rps16/Rpl7/Rpl3/Rpl8/Rps18/Rpl9/Rps8/Rpl10/Rps2/Rpl22/Rpl27a/Rps19/Rpl13a/Ddx39b/Eif2s1/Eef1a1/Rpl4/Rplp0/Rpl35/Rps3/Rpl26/Rps26/Fxr1/Eif3l/Pa2g4/Rps28/Rps9/Rack1/Rps13/Rpl15/Caprin1/Mtor/Rpl23a/Rpl11/Rpl19/Rpl14/Ncl/Eef1b2/Rps14/Rpl35a/Rps5/Eprs/Npm1/Rpl18a/Rps11/Rps3a1/Rpl38/Eif4a1/Rpl6/Eef1g/Rpl28/Rpsa/Rpl13/Eif3f/Pkm/Khsrp/Eef2/Rps23/Tardbp/Gapdh/Eif5a/Eif4g2/Hnrnpd/Rpl5/Rps15/Rb…
GO:0005840	CC	GO:0005840	ribosome	71	-0.519197	-1.79936	0.000642006	0.000642006	0.0813493	262	tags=70%, list=35%, signal=51%	Rps27l/Rpl24/Rps16/Rpl7/Rpl3/Rpl8/Rps18/Rpl9/Rps8/Rpl10/Rps2/Rpl22/Rpl27a/Rps19/Rpl13a/Rpl27/Rpl4/Rplp0/Rpl35/Rps3/Rpl26/Rps26/Rpl7a/Rps6/Rps28/Rps9/Rack1/Rps13/Rpl15/Rps25/Rpl23a/Rpl11/Rpl19/Rpl14/Rps14/Rpl35a/Rps5/Npm1/Rpl18a/Rps11/Rps3a1/Rpl38/Rpl6/Rpl28/Rpsa/Rpl13/Eef2/Rps23/Rpl5/Rps15
GO:0044249	BP	GO:0044249	cellular biosynthetic process	273	-0.373015	-1.53895	0.000683739	0.000683739	0.0813493	205	tags=37%, list=27%, signal=42%	Rpl4/Rplp0/Rpl35/Rps3/Rpl26/Rps26/Cep290/Fxr1/Eif3l/Pa2g4/Rps28/Rps9/Pfn1/Actr2/Sfpq/Rack1/Rps13/Rpl15/Caprin1/Mtor/Rpl23a/Rpl11/Mtpn/Ube2n/Rpl19/Rpl14/Ncl/Prdx2/Eef1b2/Rps14/Rpl35a/Rps5/Eprs/Npm1/Rpl18a/Eno1/Rbbp7/Ppia/Rps11/Ruvbl1/Tkt/Hsph1/Rps3a1/H1f5/Hsp90aa1/Ppid/Rpl38/Eif4a1/Rpl6/Eef1g/Nme1/Mif/Rpl28/Anxa1/Dynll1/Rpsa/Rpl13/Eif3f/Wwc2/Ldha/H1f3/Pkm/Khsrp/Rev3l/Eef2/Aldoa/Pcna/Hsp90ab1/Rps23…
GO:0006518	BP	GO:0006518	peptide metabolic process	119	-0.452211	-1.69687	0.000738542	0.000738542	0.0813493	262	tags=61%, list=35%, signal=47%	Rps27l/Rpl24/Rps16/Rpl7/Rpl3/Rpl8/Rps18/Spcs3/Rpl9/Rps8/Rpl10/Rps2/Rpl22/Rpl27a/Rps19/Rpl13a/Ddx39b/Eif2s1/Eef1a1/Sod2/Rpl4/Rplp0/Rpl35/Rps3/Rpl26/Rps26/Fxr1/Eif3l/Pa2g4/Rps28/Rps9/Rack1/Rps13/Rpl15/Caprin1/Mtor/Rpl23a/Rpl11/Rpl19/Rpl14/Ncl/Eef1b2/Rps14/Rpl35a/Rps5/Eprs/Npm1/Rpl18a/Rps11/Rps3a1/Rpl38/Eif4a1/Rpl6/Eef1g/Gstm1/Rpl28/Rpsa/Rpl13/Eif3f/Pkm/Khsrp/Eef2/Rps23/Tardbp/Gapdh/Eif5a/Eif4g2/Hnr…
GO:0048193	BP	GO:0048193	Golgi vesicle transport	25	0.628562	1.96293	0.000761814	0.000761814	0.0813493	86	tags=40%, list=11%, signal=37%	Ier3ip1/Rab26/Vapa/Arl1/Vamp3/Lman2/Rab14/Tmed10/Copb2/Sar1b
GO:0034645	BP	GO:0034645	cellular macromolecule biosynthetic process	222	-0.382776	-1.54899	0.000914607	0.000914607	0.0881667	259	tags=50%, list=34%, signal=47%	Rpl24/Hspa8/Rps16/Rpl7/Rpl3/Pcbp1/Rpl8/Rps18/Rpl9/Rps8/Rpl10/Hnrnpa2b1/Rps2/Rpl22/Rpl27a/Rps19/Psma6/Rpl13a/Ddx39b/Hnrnpk/Cat/Anxa3/Eif2s1/Set/Eef1a1/Sod2/Rpl4/Rplp0/Rpl35/Rps3/Rpl26/Rps26/Cep290/Fxr1/Eif3l/Pa2g4/Rps28/Rps9/Pfn1/Actr2/Sfpq/Rack1/Rps13/Rpl15/Caprin1/Mtor/Rpl23a/Rpl11/Mtpn/Ube2n/Rpl19/Rpl14/Ncl/Prdx2/Eef1b2/Rps14/Rpl35a/Rps5/Eprs/Npm1/Rpl18a/Eno1/Rbbp7/Ppia/Rps11/Ruvbl1/Hsph1/Rps3a…
GO:1901576	BP	GO:1901576	organic substance biosynthetic process	278	-0.367294	-1.5173	0.000917397	0.000917397	0.0881667	205	tags=36%, list=27%, signal=42%	Rpl4/Rplp0/Rpl35/Rps3/Rpl26/Rps26/Cep290/Fxr1/Eif3l/Pa2g4/Rps28/Rps9/Pfn1/Actr2/Sfpq/Rack1/Rps13/Rpl15/Caprin1/Mtor/Rpl23a/Rpl11/Mtpn/Ube2n/Pgk2/Rpl19/Rpl14/Ncl/Prdx2/Eef1b2/Rps14/Rpl35a/Rps5/Eprs/Npm1/Rpl18a/Eno1/Rbbp7/Ppia/Rps11/Ruvbl1/Tkt/Pgk1/Hsph1/Rps3a1/H1f5/Hsp90aa1/Ppid/Rpl38/Eif4a1/Rpl6/Eef1g/Nme1/Gpi1/Mif/Rpl28/Anxa1/Rpsa/Rpl13/Eif3f/Wwc2/Ldha/H1f3/Pkm/Khsrp/Rev3l/Eef2/Aldoa/Pcna/Hsp90a…
GO:0019221	BP	GO:0019221	cytokine-mediated signaling pathway	8	0.82723	1.88798	0.000996248	0.000996248	0.0886638	88	tags=50%, list=12%, signal=45%	Tut4/Ilk/Srsf1/Trim32
GO:0043604	BP	GO:0043604	amide biosynthetic process	111	-0.451796	-1.67923	0.00101807	0.00101807	0.0886638	262	tags=61%, list=35%, signal=47%	Rps27l/Rpl24/Rps16/Rpl7/Rpl3/Rpl8/Rps18/Rpl9/Rps8/Rpl10/Rps2/Rpl22/Rpl27a/Rps19/Rpl13a/Ddx39b/Eif2s1/Eef1a1/Rpl4/Rplp0/Rpl35/Rps3/Rpl26/Rps26/Fxr1/Eif3l/Pa2g4/Rps28/Rps9/Rack1/Rps13/Rpl15/Caprin1/Mtor/Rpl23a/Rpl11/Rpl19/Rpl14/Ncl/Eef1b2/Rps14/Rpl35a/Rps5/Eprs/Npm1/Rpl18a/Rps11/Rps3a1/Rpl38/Eif4a1/Rpl6/Eef1g/Rpl28/Rpsa/Rpl13/Eif3f/Pkm/Khsrp/Eef2/Rps23/Tardbp/Gapdh/Eif5a/Eif4g2/Hnrnpd/Rpl5/Rps15/Rb…
GO:0009058	BP	GO:0009058	biosynthetic process	287	-0.362256	-1.50081	0.00106096	0.00106096	0.0886638	205	tags=36%, list=27%, signal=42%	Rpl4/Rplp0/Rpl35/Rps3/Rpl26/Rps26/Cep290/Fxr1/Eif3l/Pa2g4/Rps28/Rps9/Pfn1/Actr2/Sfpq/Rack1/Rps13/Rpl15/Caprin1/Mtor/Rpl23a/Rpl11/Mtpn/Ube2n/Pgk2/Rpl19/Rpl14/Ncl/Prdx2/Eef1b2/Rps14/Rpl35a/Rps5/Eprs/Npm1/Rpl18a/Eno1/Rbbp7/Ppia/Rps11/Ruvbl1/Tkt/Pgk1/Hsph1/Rps3a1/H1f5/Hsp90aa1/Ppid/Rpl38/Eif4a1/Rpl6/Eef1g/Nme1/Gpi1/Mif/Rpl28/Anxa1/Dynll1/Rpsa/Rpl13/Eif3f/Wwc2/Ldha/H1f3/Pkm/Khsrp/Rev3l/Eef2/Aldoa/Pcna…
GO:0030135	CC	GO:0030135	coated vesicle	23	0.621228	1.9016	0.00134501	0.00134501	0.107718	86	tags=43%, list=11%, signal=40%	Ier3ip1/Vamp3/Lman2/Rab14/Ap2b1/Tmed10/Snap91/Gnas/Copb2/Sar1b
GO:0099503	CC	GO:0099503	secretory vesicle	52	0.484226	1.78748	0.00145486	0.00145486	0.111856	214	tags=50%, list=28%, signal=39%	Rab26/Dpysl3/Sparc/Vamp3/Brca2/Rab14/Tmed10/Snap91/Col1a1/Madd/Vdac1/Msn/Cct6a/Myh9/Itga1/Anxa11/Tmed9/Calr/Vps13c/Actn1/Rab7/Tmed2/Vdac2/Rab10/Rab6a/Ap2a1
GO:0015985	BP	GO:0015985	energy coupled proton transport, down electrochemical gradient	8	-0.859029	-1.8481	0.00176033	0.00176033	0.120841	30	tags=25%, list=4%, signal=24%	Atp5d/Stoml2
GO:0015986	BP	GO:0015986	ATP synthesis coupled proton transport	8	-0.859029	-1.8481	0.00176033	0.00176033	0.120841	30	tags=25%, list=4%, signal=24%	Atp5d/Stoml2
GO:0042776	BP	GO:0042776	mitochondrial ATP synthesis coupled proton transport	8	-0.859029	-1.8481	0.00176033	0.00176033	0.120841	30	tags=25%, list=4%, signal=24%	Atp5d/Stoml2
GO:0006139	BP	GO:0006139	nucleobase-containing compound metabolic process	230	-0.36966	-1.50096	0.00201179	0.00201179	0.13334	203	tags=36%, list=27%, signal=38%	Ahcyl/Rpl35/Rps3/Rpl26/Rps26/Cep290/Snd1/Fxr1/Hnrnpf/Pa2g4/Rpl7a/Rps6/Rps28/Pfn1/Actr2/Sfpq/Rps13/Rps25/Mtor/Rpl11/Mtpn/Ube2n/Pgk2/H1f6/Rpl14/Ncl/Prdx2/Rps14/Rpl35a/Hfm1/Eprs/Npm1/Eno1/Rbbp7/Ppia/Ruvbl1/Pgk1/Hsph1/Srsf2/H1f5/Hsp90aa1/Ppid/Snrpd3/Nme1/Gpi1/Ran/Wwc2/H1f3/Pkm/Fbl/Khsrp/Rev3l/Aldoa/Pcna/Hsp90ab1/Nr4a2/Tardbp/Hnrnpab/Rasl2-9/Impdh2/Tpi1/Srsf5/Gapdh/Nme2/Tmpo/Ruvbl2/Sumo2/Hnrnpd/Tmsb4x…
GO:0009059	BP	GO:0009059	macromolecule biosynthetic process	228	-0.370548	-1.50364	0.00219352	0.00219352	0.140539	259	tags=49%, list=34%, signal=46%	Rpl24/Hspa8/Rps16/Rpl7/Rpl3/Pcbp1/Rpl8/Rps18/Rpl9/Rps8/Rpl10/Hnrnpa2b1/Rps2/Rpl22/Rpl27a/Rps19/Psma6/Rpl13a/Ddx39b/Hnrnpk/Cat/Anxa3/Eif2s1/Set/Eef1a1/Sod2/Rpl4/Rplp0/Rpl35/Rps3/Rpl26/Rps26/Cep290/Fxr1/Eif3l/Pa2g4/Rps28/Rps9/Pfn1/Actr2/Sfpq/Rack1/Rps13/Rpl15/Caprin1/Mtor/Rpl23a/Rpl11/Mtpn/Ube2n/Rpl19/Rpl14/Ncl/Prdx2/Eef1b2/Rps14/Rpl35a/Rps5/Eprs/Npm1/Rpl18a/Eno1/Rbbp7/Ppia/Rps11/Ruvbl1/Hsph1/Rps3a…
GO:0006725	BP	GO:0006725	cellular aromatic compound metabolic process	235	-0.366264	-1.49075	0.00237139	0.00237139	0.143641	203	tags=36%, list=27%, signal=38%	Ahcyl/Rpl35/Rps3/Rpl26/Rps26/Cep290/Snd1/Fxr1/Hnrnpf/Pa2g4/Rpl7a/Rps6/Rps28/Pfn1/Actr2/Sfpq/Rps13/Rps25/Mtor/Rpl11/Mtpn/Ube2n/Pgk2/H1f6/Rpl14/Ncl/Prdx2/Rps14/Rpl35a/Hfm1/Eprs/Npm1/Eno1/Rbbp7/Ppia/Ruvbl1/Pgk1/Hsph1/Srsf2/H1f5/Hsp90aa1/Ppid/Snrpd3/Nme1/Gpi1/Ran/Wwc2/H1f3/Pkm/Fbl/Khsrp/Rev3l/Aldoa/Pcna/Hsp90ab1/Nr4a2/Tardbp/Hnrnpab/Rasl2-9/Impdh2/Tpi1/Srsf5/Gapdh/Nme2/Tmpo/Ruvbl2/Sumo2/Hnrnpd/Akr1b3…
GO:0005789	CC	GO:0005789	endoplasmic reticulum membrane	50	0.475142	1.74167	0.00253178	0.00253178	0.143641	232	tags=50%, list=31%, signal=37%	Ier3ip1/Vapa/Ostc/Tecr/Lman2/Rtn4/Canx/Alg5/Stt3a/Calr/Rab1a/Hspa5/Rab2a/Cyb5r3/Tmed2/Rab10/Srprb/Atp13a4/Faf2/Ergic1/Rrbp1/Cyb5a/Ero1a/Rpn2/H13
GO:0031300	CC	GO:0031300	intrinsic component of organelle membrane	20	0.623626	1.84261	0.00255037	0.00255037	0.143641	257	tags=80%, list=34%, signal=54%	Ier3ip1/Rab26/Tecr/Rtn4/Canx/Tomm40/Calr/Hspa5/Ergic1/Rrbp1/Ero1a/H13/Rab5a/Tmem43/Pdia3/Immt
GO:0043603	BP	GO:0043603	cellular amide metabolic process	127	-0.421872	-1.59762	0.00261692	0.00261692	0.143641	262	tags=57%, list=35%, signal=45%	Rps27l/Rpl24/Rps16/Rpl7/Rpl3/Rpl8/Rps18/Spcs3/Rpl9/Rps8/Rpl10/Rps2/Rpl22/Rpl27a/Rps19/Rpl13a/Ddx39b/Eif2s1/Eef1a1/Sod2/Rpl4/Rplp0/Rpl35/Rps3/Rpl26/Rps26/Fxr1/Eif3l/Pa2g4/Rps28/Rps9/Rack1/Rps13/Rpl15/Caprin1/Mtor/Rpl23a/Rpl11/Rpl19/Rpl14/Ncl/Eef1b2/Rps14/Rpl35a/Rps5/Eprs/Npm1/Rpl18a/Rps11/Rps3a1/Rpl38/Eif4a1/Rpl6/Eef1g/Gstm1/Rpl28/Rpsa/Rpl13/Eif3f/Pkm/Khsrp/Eef2/Rps23/Tardbp/Gapdh/Eif5a/Eif4g2/Hnr…
GO:0031410	CC	GO:0031410	cytoplasmic vesicle	112	0.368092	1.55984	0.00269031	0.00269031	0.143641	215	tags=43%, list=28%, signal=36%	Ier3ip1/Amotl1/Rab26/Dpysl3/Sparc/Vamp3/Lman2/Brca2/Rab14/Ap2b1/Tmed10/Ccdc88a/Snap91/Gnas/Col1a1/Septin8/Copb2/Sar1b/Madd/Vdac1/Rhog/Msn/Prdx3/Cct6a/Myh9/Itga1/Flnb/Mtmr4/Anxa11/Tmed9/Map1lc3a/Calr/Vps13c/Rab5b/Actn1/Vim/Rab1a/Rab7/Tmed2/Vdac2/Trio/Rab10/Clic4/Rab6a/Ehd2/Atp13a4/Ap2a1/Ergic1
GO:0097708	CC	GO:0097708	intracellular vesicle	112	0.368092	1.55984	0.00269031	0.00269031	0.143641	215	tags=43%, list=28%, signal=36%	Ier3ip1/Amotl1/Rab26/Dpysl3/Sparc/Vamp3/Lman2/Brca2/Rab14/Ap2b1/Tmed10/Ccdc88a/Snap91/Gnas/Col1a1/Septin8/Copb2/Sar1b/Madd/Vdac1/Rhog/Msn/Prdx3/Cct6a/Myh9/Itga1/Flnb/Mtmr4/Anxa11/Tmed9/Map1lc3a/Calr/Vps13c/Rab5b/Actn1/Vim/Rab1a/Rab7/Tmed2/Vdac2/Trio/Rab10/Clic4/Rab6a/Ehd2/Atp13a4/Ap2a1/Ergic1
GO:0006875	BP	GO:0006875	cellular metal ion homeostasis	21	-0.673386	-1.83084	0.00348713	0.00348713	0.181152	49	tags=19%, list=6%, signal=18%	Eif5a/Gna13/Kiss1/Stoml2
GO:0008509	MF	GO:0008509	anion transmembrane transporter activity	12	0.708785	1.81812	0.00390265	0.00390265	0.188049	200	tags=75%, list=26%, signal=56%	Ano2/Slc25a24/Vdac1/Slc3a2/Slc25a1/Slc25a5/Slc25a4/Vdac2/Clic4
GO:0046483	BP	GO:0046483	heterocycle metabolic process	235	-0.359311	-1.46245	0.00404156	0.00404156	0.188049	203	tags=35%, list=27%, signal=37%	Ahcyl/Rpl35/Rps3/Rpl26/Rps26/Cep290/Snd1/Fxr1/Hnrnpf/Pa2g4/Rpl7a/Rps6/Rps28/Pfn1/Actr2/Sfpq/Rps13/Rps25/Mtor/Rpl11/Mtpn/Ube2n/Pgk2/H1f6/Rpl14/Ncl/Prdx2/Rps14/Rpl35a/Hfm1/Eprs/Npm1/Eno1/Rbbp7/Ppia/Ruvbl1/Pgk1/Hsph1/Srsf2/H1f5/Hsp90aa1/Ppid/Snrpd3/Nme1/Gpi1/Ran/Wwc2/H1f3/Pkm/Fbl/Khsrp/Rev3l/Aldoa/Pcna/Hsp90ab1/Nr4a2/Tardbp/Hnrnpab/Rasl2-9/Impdh2/Tpi1/Srsf5/Gapdh/Nme2/Tmpo/Ruvbl2/Sumo2/Hnrnpd/Tmsb4x…
GO:0030198	BP	GO:0030198	extracellular matrix organization	21	0.603383	1.80589	0.00412251	0.00412251	0.188049	177	tags=48%, list=23%, signal=38%	Ier3ip1/Serpinh1/Col1a2/Col3a1/Col1a1/Col5a1/P4ha1/Plod3/Fkbp10/Fn1
GO:0043062	BP	GO:0043062	extracellular structure organization	21	0.603383	1.80589	0.00412251	0.00412251	0.188049	177	tags=48%, list=23%, signal=38%	Ier3ip1/Serpinh1/Col1a2/Col3a1/Col1a1/Col5a1/P4ha1/Plod3/Fkbp10/Fn1
GO:0045229	BP	GO:0045229	external encapsulating structure organization	21	0.603383	1.80589	0.00412251	0.00412251	0.188049	177	tags=48%, list=23%, signal=38%	Ier3ip1/Serpinh1/Col1a2/Col3a1/Col1a1/Col5a1/P4ha1/Plod3/Fkbp10/Fn1
GO:0030141	CC	GO:0030141	secretory granule	34	0.520902	1.75225	0.00420691	0.00420691	0.188049	196	tags=56%, list=26%, signal=43%	Rab26/Sparc/Vamp3/Brca2/Rab14/Tmed10/Col1a1/Msn/Cct6a/Myh9/Itga1/Anxa11/Calr/Vps13c/Actn1/Rab7/Tmed2/Vdac2/Rab10
GO:0098827	CC	GO:0098827	endoplasmic reticulum subcompartment	52	0.451775	1.66769	0.00466094	0.00466094	0.193446	232	tags=48%, list=31%, signal=36%	Ier3ip1/Vapa/Ostc/Tecr/Lman2/Rtn4/Canx/Alg5/Stt3a/Calr/Rab1a/Hspa5/Rab2a/Cyb5r3/Tmed2/Rab10/Srprb/Atp13a4/Faf2/Ergic1/Rrbp1/Cyb5a/Ero1a/Rpn2/H13
GO:0043235	CC	GO:0043235	receptor complex	8	-0.832564	-1.79117	0.00482671	0.00482671	0.193446	66	tags=38%, list=9%, signal=35%	Hsp90ab1/Itga6/Stoml2
GO:0030199	BP	GO:0030199	collagen fibril organization	11	0.713465	1.78465	0.00483397	0.00483397	0.193446	147	tags=73%, list=19%, signal=59%	Serpinh1/Col1a2/Col3a1/Col1a1/Col5a1/P4ha1/Plod3/Fkbp10
GO:0042175	CC	GO:0042175	nuclear outer membrane-endoplasmic reticulum membrane network	52	0.450412	1.66266	0.00493036	0.00493036	0.193446	232	tags=50%, list=31%, signal=37%	Ier3ip1/Vapa/Ostc/Tecr/Lman2/Rab14/Rtn4/Canx/Alg5/Stt3a/Calr/Rab1a/Hspa5/Rab2a/Cyb5r3/Tmed2/Rab10/Srprb/Atp13a4/Faf2/Ergic1/Rrbp1/Cyb5a/Ero1a/Rpn2/H13
GO:0006874	BP	GO:0006874	cellular calcium ion homeostasis	19	-0.679605	-1.80597	0.00493151	0.00493151	0.193446	49	tags=21%, list=6%, signal=20%	Eif5a/Gna13/Kiss1/Stoml2
GO:0072503	BP	GO:0072503	cellular divalent inorganic cation homeostasis	19	-0.679605	-1.80597	0.00493151	0.00493151	0.193446	49	tags=21%, list=6%, signal=20%	Eif5a/Gna13/Kiss1/Stoml2
GO:0010468	BP	GO:0010468	regulation of gene expression	189	-0.374008	-1.4891	0.00513712	0.00513712	0.197482	201	tags=38%, list=27%, signal=37%	Rps3/Rpl26/Rps26/Cep290/Snd1/Fxr1/Hnrnpf/Pa2g4/Rps9/Pfn1/Actr2/Sfpq/Rack1/Rps13/Caprin1/Mtor/Rpl11/Mtpn/Ube2n/Ncl/Prdx2/Rps14/Eprs/Npm1/Eno1/Rbbp7/Ppia/Ruvbl1/Hsph1/Rps3a1/Srsf2/H1f5/Hsp90aa1/Ppid/Rpl38/Nme1/Gpi1/Mif/Anxa1/Wwc2/H1f3/Pkm/Khsrp/Eef2/Pcna/Hsp90ab1/Nr4a2/Tardbp/Hnrnpab/Srsf5/Gapdh/Eif5a/Tmpo/Eif4g2/Ruvbl2/Sumo2/G3bp1/Hnrnpd/Apob/Tmsb4x/Ywhab/Eloc/Ywhaq/Rpl5/Tial1/Scmh1/Rbm3/Txn1/Ptbp…
GO:0003723	MF	GO:0003723	RNA binding	158	-0.387183	-1.50971	0.00557833	0.00557833	0.210238	259	tags=53%, list=34%, signal=44%	Rpl24/Hspa8/Rps16/Rpl7/Rpl3/Pcbp1/Rpl8/Rps18/Rpl9/Hnrnpa2b1/Rps2/Rpl22/Rps19/Psma6/Rpl13a/Ddx39b/Hnrnpk/Eif2s1/Eef1a1/Rpl4/Rplp0/Rpl35/Rps3/Rpl26/Cryz/Rps26/Snd1/Fxr1/Eif3l/Hnrnpf/Pa2g4/Rpl7a/Rps9/Sfpq/Rps13/Rpl15/Caprin1/Rpl23a/Rpl11/Rpl19/Rpl14/Ncl/Eef1b2/Rps14/Rps5/Eprs/Npm1/Eno1/Rbbp7/Rps11/Rps3a1/Srsf2/Eif4a1/Rpl6/Snrpd3/Eef1g/Ran/Anxa1/Rpl13/Eif3f/Pkm/Tubb4b/Fbl/Khsrp/Eef2/Hsp90ab1/Tardbp/H…
GO:0022625	CC	GO:0022625	cytosolic large ribosomal subunit	35	-0.575499	-1.74653	0.00593037	0.00593037	0.219208	259	tags=77%, list=34%, signal=53%	Rpl24/Rpl7/Rpl3/Rpl8/Rpl9/Rpl10/Rpl22/Rpl27a/Rpl13a/Rpl27/Rpl4/Rplp0/Rpl35/Rpl26/Rpl7a/Rpl15/Rpl23a/Rpl11/Rpl19/Rpl14/Rpl35a/Rpl18a/Rpl38/Rpl6/Rpl28/Rpl13/Rpl5
GO:0000149	MF	GO:0000149	SNARE binding	11	0.70452	1.76227	0.00640174	0.00640174	0.224915	148	tags=45%, list=20%, signal=37%	Vamp3/Tmed10/Snap91/Septin8/Tmed9
GO:0031301	CC	GO:0031301	integral component of organelle membrane	18	0.612113	1.7572	0.00654178	0.00654178	0.224915	257	tags=78%, list=34%, signal=53%	Ier3ip1/Tecr/Rtn4/Canx/Tomm40/Calr/Hspa5/Ergic1/Rrbp1/Ero1a/H13/Tmem43/Pdia3/Immt
GO:0009199	BP	GO:0009199	ribonucleoside triphosphate metabolic process	22	-0.646059	-1.77492	0.00659847	0.00659847	0.224915	106	tags=45%, list=14%, signal=40%	Eno1/Nme1/Ran/Pkm/Aldoa/Rasl2-9/Impdh2/Nme2/Atp5d/Stoml2
GO:0009205	BP	GO:0009205	purine ribonucleoside triphosphate metabolic process	22	-0.646059	-1.77492	0.00659847	0.00659847	0.224915	106	tags=45%, list=14%, signal=40%	Eno1/Nme1/Ran/Pkm/Aldoa/Rasl2-9/Impdh2/Nme2/Atp5d/Stoml2
GO:1901360	BP	GO:1901360	organic cyclic compound metabolic process	245	-0.348475	-1.4241	0.00698771	0.00698771	0.224915	203	tags=35%, list=27%, signal=38%	Ahcyl/Rpl35/Rps3/Rpl26/Rps26/Cep290/Snd1/Fxr1/Hnrnpf/Pa2g4/Rpl7a/Rps6/Rps28/Pfn1/Actr2/Sfpq/Rps13/Rps25/Mtor/Rpl11/Mtpn/Ube2n/Pgk2/H1f6/Rpl14/Ncl/Prdx2/Rps14/Rpl35a/Hfm1/Eprs/Npm1/Eno1/Rbbp7/Ppia/Ruvbl1/Pgk1/Hsph1/Srsf2/H1f5/Hsp90aa1/Ppid/Snrpd3/Nme1/Gpi1/Ran/Wwc2/H1f3/Pkm/Fbl/Khsrp/Rev3l/Aldoa/Pcna/Hsp90ab1/Nr4a2/Tardbp/Hnrnpab/Rasl2-9/Impdh2/Tpi1/Srsf5/Gapdh/Nme2/Tmpo/Ruvbl2/Sumo2/Hnrnpd/Akr1b3…
GO:0009141	BP	GO:0009141	nucleoside triphosphate metabolic process	23	-0.637702	-1.77117	0.00701109	0.00701109	0.224915	106	tags=43%, list=14%, signal=39%	Eno1/Nme1/Ran/Pkm/Aldoa/Rasl2-9/Impdh2/Nme2/Atp5d/Stoml2
GO:0009144	BP	GO:0009144	purine nucleoside triphosphate metabolic process	23	-0.637702	-1.77117	0.00701109	0.00701109	0.224915	106	tags=43%, list=14%, signal=39%	Eno1/Nme1/Ran/Pkm/Aldoa/Rasl2-9/Impdh2/Nme2/Atp5d/Stoml2
GO:2000112	BP	GO:2000112	regulation of cellular macromolecule biosynthetic process	152	-0.387223	-1.50233	0.00707679	0.00707679	0.224915	240	tags=46%, list=32%, signal=39%	Rpl10/Hnrnpa2b1/Rpl22/Psma6/Rpl13a/Ddx39b/Hnrnpk/Cat/Anxa3/Eif2s1/Set/Sod2/Rps3/Rpl26/Cep290/Fxr1/Pa2g4/Rps9/Pfn1/Actr2/Sfpq/Rack1/Caprin1/Mtor/Rpl11/Mtpn/Ube2n/Ncl/Prdx2/Rps14/Eprs/Npm1/Eno1/Rbbp7/Ppia/Ruvbl1/Hsph1/Rps3a1/H1f5/Hsp90aa1/Ppid/Rpl38/Wwc2/H1f3/Pkm/Khsrp/Eef2/Pcna/Hsp90ab1/Nr4a2/Tardbp/Hnrnpab/Gapdh/Eif5a/Tmpo/Eif4g2/Ruvbl2/Sumo2/Hnrnpd/Tmsb4x/Ywhab/Eloc/Ywhaq/Ssbp1/Rpl5/Scmh1/Rbm3/T…
GO:0007167	BP	GO:0007167	enzyme linked receptor protein signaling pathway	33	0.50876	1.69859	0.00721637	0.00721637	0.224915	188	tags=55%, list=25%, signal=43%	Tgfb1i1/Hspb1/Ilk/Rab14/Rtn4/Zfp451/Col1a2/Ccdc88a/Col3a1/Col1a1/Itga1/Mtmr4/Srsf3/Vim/Hspa5/Rab7/Gnai2/Setx
GO:0140513	CC	GO:0140513	nuclear protein-containing complex	69	-0.47186	-1.62761	0.00725494	0.00725494	0.224915	132	tags=29%, list=17%, signal=26%	Rbbp7/Ruvbl1/Srsf2/Bub3/Snrpd3/Ran/Dynll1/Ranbp1/Pcna/Hsp90ab1/Hnrnpab/Eif5a/Ruvbl2/Eloc/Sae1/Rbm3/Eftud2/Snrpd1/Actbl2/Stoml2
GO:0030667	CC	GO:0030667	secretory granule membrane	8	0.758222	1.73049	0.00741887	0.00741887	0.226347	187	tags=88%, list=25%, signal=67%	Rab26/Sparc/Tmed10/Msn/Vps13c/Actn1/Tmed2
GO:0016020	CC	GO:0016020	membrane	357	0.269202	1.29946	0.00758282	0.00758282	0.227734	233	tags=37%, list=31%, signal=49%	Tgfb1i1/Ier3ip1/Ugt1a6a/Ndufs7/Ano2/Amotl1/Rttn/Gna11/Rab26/Vapa/Csnk1g3/COX2/Arl1/Ostc/Bdh1/Sparc/Glipr2/Tecr/Vamp3/Adam22/Lman2/Surf4/Hspb1/Serpinh1/Eno3/Actn3/Ilk/Rab14/Ap2b1/Rtn4/Ssr3/Slc25a24/Cdipt/Sorbs2/Tmed10/Ccdc88a/Snap91/Canx/Cdh11/Gnas/Septin8/Ugt1a7c/Ndufa4/Copb2/Sar1b/Fras1/Actn2/Alg5/Madd/Vdac1/Tpm1/Slc3a2/Stt3a/Rhog/Cavin1/Msn/Uqcrc2/Vat1/Slc25a1/Lrrc59/S100a10/Psmc1/Ralgapa2/Ppp2…
GO:1901566	BP	GO:1901566	organonitrogen compound biosynthetic process	152	-0.384776	-1.49283	0.00780087	0.00780087	0.227925	280	tags=55%, list=37%, signal=44%	Vcp/Pdha1/Elavl1/Gls/Rps4x/Got2/Capn2/Rps27l/Rpl24/Rps16/Rpl7/Rpl3/Rpl8/Rps18/Rpl9/Rps8/Rpl10/Rps2/Rpl22/Rpl27a/Rps19/Rpl13a/Ddx39b/Eif2s1/Eef1a1/Rpl4/Rplp0/Rpl35/Rps3/Rpl26/Rps26/Fxr1/Eif3l/Pa2g4/Rps28/Rps9/Rack1/Rps13/Rpl15/Caprin1/Mtor/Rpl23a/Rpl11/Rpl19/Rpl14/Ncl/Eef1b2/Rps14/Rpl35a/Rps5/Eprs/Npm1/Rpl18a/Eno1/Rps11/Rps3a1/Rpl38/Eif4a1/Rpl6/Eef1g/Nme1/Rpl28/Rpsa/Rpl13/Eif3f/Pkm/Khsrp/Eef2/Aldo…
GO:0031982	CC	GO:0031982	vesicle	122	0.342734	1.47384	0.00782632	0.00782632	0.227925	215	tags=41%, list=28%, signal=35%	Ier3ip1/Amotl1/Rab26/Vapa/Dpysl3/Sparc/Vamp3/Lman2/Brca2/Rab14/Ap2b1/Tmed10/Ccdc88a/Snap91/Gnas/Col1a1/Septin8/Copb2/Sar1b/Madd/Vdac1/Rhog/Msn/Prdx3/Cct6a/Myh9/Itga1/Flnb/Mtmr4/Anxa11/Tmed9/Map1lc3a/Calr/Vps13c/Rab5b/Actn1/Vim/Rab1a/Fn1/Rab7/Tmed2/Vdac2/Trio/Rab10/Clic4/Rab6a/Ehd2/Atp13a4/Ap2a1/Ergic1
GO:0006888	BP	GO:0006888	endoplasmic reticulum to Golgi vesicle-mediated transport	15	0.641918	1.75202	0.00797753	0.00797753	0.22886	230	tags=73%, list=30%, signal=52%	Ier3ip1/Vapa/Lman2/Tmed10/Copb2/Sar1b/Tmed9/Rab1a/Tmed2/Ergic1/Hyou1
GO:0031984	CC	GO:0031984	organelle subcompartment	67	0.403866	1.56694	0.00850505	0.00850505	0.240406	232	tags=45%, list=31%, signal=34%	Ier3ip1/Vapa/Arl1/Ostc/Tecr/Lman2/Rab14/Rtn4/Canx/Gnas/Alg5/Stt3a/Plod3/Calr/Rab1a/Hspa5/Rab2a/Cyb5r3/Tmed2/Rab10/Srprb/Rab6a/Atp13a4/Faf2/Ergic1/Rrbp1/Cyb5a/Ero1a/Rpn2/H13
GO:0006873	BP	GO:0006873	cellular ion homeostasis	25	-0.613387	-1.73372	0.00931067	0.00931067	0.255658	49	tags=16%, list=6%, signal=15%	Eif5a/Gna13/Kiss1/Stoml2
GO:0030003	BP	GO:0030003	cellular cation homeostasis	25	-0.613387	-1.73372	0.00931067	0.00931067	0.255658	49	tags=16%, list=6%, signal=15%	Eif5a/Gna13/Kiss1/Stoml2
GO:0043169	MF	GO:0043169	cation binding	150	0.316972	1.40309	0.0103161	0.0103161	0.279278	194	tags=37%, list=26%, signal=35%	Tgfb1i1/Apoa4/Ndufs7/Timp3/Gna11/Tut4/COX2/Arl1/Sparc/Rcn2/Lman2/Kat8/Eno3/Actn3/Csrp1/Slc25a24/Cdipt/Zfp451/Col1a2/Canx/Cdh11/Col3a1/Gnas/Col1a1/Sar1b/Fras1/Trim32/Actn2/Idh3a/Vdac1/Stt3a/Uqcrc2/Vat1/S100a10/Itga1/P4ha1/Pdlim7/Calu/Mtmr4/Anxa11/Plod3/Timm13/Fkbp10/Calr/Aco2/Actn1/Suclg2/Csrp2/Ydjc/Fn1/Gnai2/Cyb5r3/Idh2/Atp5b/Vdac2/Cisd1
GO:0048705	BP	GO:0048705	skeletal system morphogenesis	8	0.742082	1.69365	0.0109163	0.0109163	0.291421	78	tags=62%, list=10%, signal=57%	Serpinh1/Actn3/Col3a1/Gnas/Col1a1
GO:0046872	MF	GO:0046872	metal ion binding	146	0.317566	1.40139	0.0116313	0.0116313	0.303745	163	tags=32%, list=22%, signal=31%	Tgfb1i1/Apoa4/Ndufs7/Timp3/Gna11/Tut4/COX2/Arl1/Sparc/Rcn2/Lman2/Kat8/Eno3/Actn3/Csrp1/Slc25a24/Cdipt/Zfp451/Col1a2/Canx/Cdh11/Col3a1/Gnas/Col1a1/Sar1b/Fras1/Trim32/Actn2/Idh3a/Stt3a/Uqcrc2/Vat1/S100a10/Itga1/P4ha1/Pdlim7/Calu/Mtmr4/Anxa11/Plod3/Timm13/Fkbp10/Calr/Aco2/Actn1/Suclg2/Csrp2
GO:0042273	BP	GO:0042273	ribosomal large subunit biogenesis	17	-0.669396	-1.73226	0.011694	0.011694	0.303745	259	tags=94%, list=34%, signal=63%	Rpl24/Rpl7/Rpl3/Rpl10/Rplp0/Rpl35/Rpl26/Rpl7a/Rpl23a/Rpl11/Rpl14/Rpl35a/Npm1/Rpl38/Rpl6/Rpl5
GO:0005793	CC	GO:0005793	endoplasmic reticulum-Golgi intermediate compartment	13	0.650872	1.7087	0.011915	0.011915	0.305359	231	tags=85%, list=30%, signal=60%	Lman2/Surf4/Serpinh1/Tmed10/Tmed9/Hspa5/Fn1/Rab1b/Tmed2/Ergic1/P4hb
GO:0055074	BP	GO:0055074	calcium ion homeostasis	20	-0.639467	-1.72048	0.012924	0.012924	0.319586	49	tags=20%, list=6%, signal=19%	Eif5a/Gna13/Kiss1/Stoml2
GO:0072507	BP	GO:0072507	divalent inorganic cation homeostasis	20	-0.639467	-1.72048	0.012924	0.012924	0.319586	49	tags=20%, list=6%, signal=19%	Eif5a/Gna13/Kiss1/Stoml2
GO:0006900	BP	GO:0006900	vesicle budding from membrane	9	0.714636	1.68804	0.0129689	0.0129689	0.319586	169	tags=78%, list=22%, signal=61%	Vapa/Tmed10/Snap91/Sar1b/S100a10/Tmed9/Rab1a
GO:0005794	CC	GO:0005794	Golgi apparatus	67	0.39199	1.52086	0.0133855	0.0133855	0.324412	196	tags=39%, list=26%, signal=32%	Ier3ip1/Rab26/Arl1/Glipr2/Lman2/Surf4/Rab14/Cdipt/Tmed10/Ccdc88a/Gnas/Col1a1/Copb2/Sar1b/Calu/Plod3/Tmed9/Calr/Rab1a/Ganab/Rab2a/Tmem167/Rab7/Rab1b/Tmed2/Rab10
GO:0016757	MF	GO:0016757	glycosyltransferase activity	8	0.732787	1.67244	0.0135023	0.0135023	0.324412	145	tags=62%, list=19%, signal=51%	Ugt1a6a/Ugt1a7c/Alg5/Stt3a/Plod3
GO:0055065	BP	GO:0055065	metal ion homeostasis	25	-0.5981	-1.69052	0.0139143	0.0139143	0.328742	49	tags=16%, list=6%, signal=15%	Eif5a/Gna13/Kiss1/Stoml2
GO:0044281	BP	GO:0044281	small molecule metabolic process	100	-0.413162	-1.51255	0.0140781	0.0140781	0.328742	112	tags=26%, list=15%, signal=26%	Cbr3/Nme1/Gpi1/Mif/Ran/Anxa1/Ldha/Etfb/Pkm/Mdh1/Aldoa/Myof/Rasl2-9/Impdh2/Tpi1/Gapdh/Rpe/Nme2/Akr1b3/Apob/Idh1/Atp5d/Ddah1/Txn1/Ldhb/Stoml2
GO:0031326	BP	GO:0031326	regulation of cellular biosynthetic process	167	-0.364754	-1.43191	0.0144204	0.0144204	0.328742	201	tags=37%, list=27%, signal=35%	Rps3/Rpl26/Cep290/Fxr1/Pa2g4/Rps9/Pfn1/Actr2/Sfpq/Rack1/Caprin1/Mtor/Rpl11/Mtpn/Ube2n/Ncl/Prdx2/Rps14/Eprs/Npm1/Eno1/Rbbp7/Ppia/Ruvbl1/Hsph1/Rps3a1/H1f5/Hsp90aa1/Ppid/Rpl38/Anxa1/Dynll1/Wwc2/H1f3/Pkm/Khsrp/Eef2/Pcna/Hsp90ab1/Nr4a2/Tardbp/Hnrnpab/Gapdh/Eif5a/Tmpo/Eif4g2/Ruvbl2/Sumo2/Hnrnpd/Idh1/Tmsb4x/Ywhab/Eloc/Ywhaq/Ssbp1/Rpl5/Scmh1/Ddah1/Rbm3/Txn1/Itga6/Stoml2
GO:0010556	BP	GO:0010556	regulation of macromolecule biosynthetic process	158	-0.368193	-1.43566	0.0150248	0.0150248	0.328742	201	tags=37%, list=27%, signal=34%	Rps3/Rpl26/Cep290/Fxr1/Pa2g4/Rps9/Pfn1/Actr2/Sfpq/Rack1/Caprin1/Mtor/Rpl11/Mtpn/Ube2n/Ncl/Prdx2/Rps14/Eprs/Npm1/Eno1/Rbbp7/Ppia/Ruvbl1/Hsph1/Rps3a1/H1f5/Hsp90aa1/Ppid/Rpl38/Wwc2/H1f3/Pkm/Khsrp/Eef2/Pcna/Hsp90ab1/Nr4a2/Tardbp/Hnrnpab/Gapdh/Eif5a/Tmpo/Eif4g2/Ruvbl2/Sumo2/Hnrnpd/Tmsb4x/Ywhab/Eloc/Ywhaq/Ssbp1/Rpl5/Scmh1/Rbm3/Txn1/Itga6/Stoml2
GO:0009889	BP	GO:0009889	regulation of biosynthetic process	175	-0.359578	-1.41924	0.0151989	0.0151989	0.328742	185	tags=33%, list=24%, signal=33%	Rps9/Pfn1/Actr2/Sfpq/Rack1/Caprin1/Mtor/Rpl11/Mtpn/Ube2n/Ncl/Prdx2/Rps14/Eprs/Npm1/Eno1/Rbbp7/Ppia/Ruvbl1/Hsph1/Rps3a1/H1f5/Hsp90aa1/Ppid/Rpl38/Anxa1/Dynll1/Wwc2/H1f3/Pkm/Khsrp/Eef2/Pcna/Hsp90ab1/Nr4a2/Tardbp/Hnrnpab/Gapdh/Eif5a/Tmpo/Eif4g2/Ruvbl2/Sumo2/Hnrnpd/Apob/Idh1/Tmsb4x/Ywhab/Eloc/Ywhaq/Ssbp1/Rpl5/Scmh1/Ddah1/Rbm3/Txn1/Itga6/Stoml2
GO:0050770	BP	GO:0050770	regulation of axonogenesis	11	0.66926	1.67407	0.0153293	0.0153293	0.328742	177	tags=64%, list=23%, signal=49%	Ilk/Rtn4/Nefl/Snap91/Nefm/Vim/Fn1
GO:0042255	BP	GO:0042255	ribosome assembly	20	-0.629846	-1.69459	0.0157198	0.0157198	0.328742	262	tags=90%, list=35%, signal=60%	Rps27l/Rpl24/Rpl3/Rpl10/Rps2/Rps19/Rplp0/Rps28/Rps25/Rpl23a/Rpl11/Rps14/Rps5/Rpl38/Rpl6/Rpsa/Rpl5/Rps15
GO:0043170	BP	GO:0043170	macromolecule metabolic process	391	-0.311035	-1.31377	0.0157915	0.0157915	0.328742	241	tags=38%, list=32%, signal=54%	Rps8/Rpl10/Hnrnpa2b1/Rps2/Glg1/Rpl22/Rpl27a/Rps19/Psma6/Psma5/Rpl13a/Rpl27/Ddx39b/Rdx/Hnrnpk/Cat/Anxa3/Psma1/Eif2s1/Set/Dnaja1/Pebp1/Eef1a1/Ap2m1/Hspa2/Sod2/Htra1/Rpl4/Rplp0/Rpl35/Rps3/Rpl26/Rps26/Cep290/Snd1/Fxr1/Eif3l/Hnrnpf/Pa2g4/Rpl7a/Rps6/Rps28/Rps9/Pfn1/Actr2/Sfpq/Rack1/Rps13/Rpl15/Rps25/Caprin1/Mtor/Psmd3/Rpl23a/Rpl11/Mtpn/Ube2n/H1f6/Rpl19/Rpl14/Ncl/Prdx2/Ubb/Eef1b2/Rps14/Ywhae/Rpl35a/Hfm1…
GO:0042578	MF	GO:0042578	phosphoric ester hydrolase activity	9	0.706987	1.66997	0.0157939	0.0157939	0.328742	139	tags=44%, list=18%, signal=37%	Gna11/Gnas/Ppp2r1a/Mtmr4
GO:0006793	BP	GO:0006793	phosphorus metabolic process	128	-0.38459	-1.45818	0.0157955	0.0157955	0.328742	139	tags=27%, list=18%, signal=27%	Npm1/Fermt2/Eno1/Ppia/Tkt/Pgk1/Hsph1/Hsp90aa1/Nme1/Gpi1/Mif/Ran/Dynll1/Ulk3/Pkm/Pfn2/Ywhaz/Aldoa/Cfl1/Hsp90ab1/Tardbp/Rasl2-9/Impdh2/Tpi1/Gapdh/Rpe/Nme2/Idh1/Ywhab/Atp5d/Coro1c/Rpl5/Txn1/Itga6/Stoml2
GO:0006796	BP	GO:0006796	phosphate-containing compound metabolic process	128	-0.38459	-1.45818	0.0157955	0.0157955	0.328742	139	tags=27%, list=18%, signal=27%	Npm1/Fermt2/Eno1/Ppia/Tkt/Pgk1/Hsph1/Hsp90aa1/Nme1/Gpi1/Mif/Ran/Dynll1/Ulk3/Pkm/Pfn2/Ywhaz/Aldoa/Cfl1/Hsp90ab1/Tardbp/Rasl2-9/Impdh2/Tpi1/Gapdh/Rpe/Nme2/Idh1/Ywhab/Atp5d/Coro1c/Rpl5/Txn1/Itga6/Stoml2
GO:0016192	BP	GO:0016192	vesicle-mediated transport	96	0.348173	1.4399	0.015866	0.015866	0.328742	219	tags=42%, list=29%, signal=34%	Ier3ip1/Rab26/Vapa/Csnk1g3/Arl1/Vamp3/Lman2/Rab14/Ap2b1/Tmed10/Snap91/Canx/Septin8/Copb2/Sar1b/Actn2/Rhog/Msn/Txndc5/S100a10/Myh9/Anxa11/Tmed9/Calr/Rab5b/Rab1a/Rap1b/Rab2a/Tmem167/Rab7/Gnai2/Tmed2/Atp5b/Rab10/Rab6a/Ehd2/Ap2a1/Ergic1/Sptbn1/Ncam1
GO:0032963	BP	GO:0032963	collagen metabolic process	10	0.685555	1.66885	0.015906	0.015906	0.328742	235	tags=90%, list=31%, signal=63%	Serpinh1/Col1a2/Col1a1/Col5a1/Plod3/Vim/Fn1/P3h1/Rcn3
GO:0140534	CC	GO:0140534	endoplasmic reticulum protein-containing complex	30	0.492977	1.6104	0.0166333	0.0166333	0.340117	285	tags=70%, list=38%, signal=45%	Ostc/Pdia4/Dnajb11/Stt3a/P4ha1/Calr/Hspa5/Ganab/Srprb/Faf2/Rpn2/Hyou1/P4hb/H13/Pdia3/Rpn1/Dad1/Pdia6/P4ha2/Ppib/Ddost
GO:1990845	BP	GO:1990845	adaptive thermogenesis	9	0.703133	1.66087	0.0171207	0.0171207	0.343486	206	tags=78%, list=27%, signal=57%	Actn3/Gnas/Slc25a5/Slc25a4/Fh1/Npr3/Ucp2
GO:0001501	BP	GO:0001501	skeletal system development	21	0.547822	1.6396	0.0177943	0.0177943	0.343486	78	tags=38%, list=10%, signal=35%	Gna11/Sparc/Serpinh1/Actn3/Col1a2/Col3a1/Gnas/Col1a1
GO:0062013	BP	GO:0062013	positive regulation of small molecule metabolic process	11	0.662106	1.65618	0.0182254	0.0182254	0.343486	52	tags=36%, list=7%, signal=34%	Apoa4/COX2/Gapdhs/Actn3
GO:0046540	CC	GO:0046540	U4/U6 x U5 tri-snRNP complex	8	-0.780232	-1.67858	0.0183036	0.0183036	0.343486	12	tags=38%, list=2%, signal=37%	Snrpd3/Eftud2/Snrpd1
GO:0097526	CC	GO:0097526	spliceosomal tri-snRNP complex	8	-0.780232	-1.67858	0.0183036	0.0183036	0.343486	12	tags=38%, list=2%, signal=37%	Snrpd3/Eftud2/Snrpd1
GO:0009142	BP	GO:0009142	nucleoside triphosphate biosynthetic process	17	-0.64817	-1.67734	0.0189179	0.0189179	0.343486	134	tags=47%, list=18%, signal=40%	Eno1/Nme1/Pkm/Aldoa/Impdh2/Nme2/Atp5d/Stoml2
GO:0009145	BP	GO:0009145	purine nucleoside triphosphate biosynthetic process	17	-0.64817	-1.67734	0.0189179	0.0189179	0.343486	134	tags=47%, list=18%, signal=40%	Eno1/Nme1/Pkm/Aldoa/Impdh2/Nme2/Atp5d/Stoml2
GO:0009201	BP	GO:0009201	ribonucleoside triphosphate biosynthetic process	17	-0.64817	-1.67734	0.0189179	0.0189179	0.343486	134	tags=47%, list=18%, signal=40%	Eno1/Nme1/Pkm/Aldoa/Impdh2/Nme2/Atp5d/Stoml2
GO:0009206	BP	GO:0009206	purine ribonucleoside triphosphate biosynthetic process	17	-0.64817	-1.67734	0.0189179	0.0189179	0.343486	134	tags=47%, list=18%, signal=40%	Eno1/Nme1/Pkm/Aldoa/Impdh2/Nme2/Atp5d/Stoml2
GO:0046822	BP	GO:0046822	regulation of nucleocytoplasmic transport	11	-0.723416	-1.68995	0.0189897	0.0189897	0.343486	147	tags=64%, list=19%, signal=52%	Ywhae/Ran/Hsp90ab1/Tardbp/Rasl2-9/Ipo5/Txn1
GO:0019725	BP	GO:0019725	cellular homeostasis	41	-0.513027	-1.60852	0.0190551	0.0190551	0.343486	77	tags=32%, list=10%, signal=30%	Anxa6/Prdx2/Ywhae/Ryr3/Npm1/Prdx1/Aldoa/Eif5a/Cfl2/Gna13/Txn1/Kiss1/Stoml2
GO:0090407	BP	GO:0090407	organophosphate biosynthetic process	30	-0.558877	-1.64103	0.0191525	0.0191525	0.343486	134	tags=37%, list=18%, signal=31%	Eno1/Tkt/Nme1/Pkm/Aldoa/Impdh2/Tpi1/Nme2/Idh1/Atp5d/Stoml2
GO:0045103	BP	GO:0045103	intermediate filament-based process	15	0.603341	1.64673	0.0193483	0.0193483	0.343486	203	tags=47%, list=27%, signal=35%	Ina/Krt16/Nefl/Nefm/Vim/Des/Krt2
GO:0045104	BP	GO:0045104	intermediate filament cytoskeleton organization	15	0.603341	1.64673	0.0193483	0.0193483	0.343486	203	tags=47%, list=27%, signal=35%	Ina/Krt16/Nefl/Nefm/Vim/Des/Krt2
GO:0002020	MF	GO:0002020	protease binding	14	0.615666	1.65028	0.0194786	0.0194786	0.343486	78	tags=43%, list=10%, signal=39%	Ndufs7/Timp3/Brca2/Col1a2/Col3a1/Col1a1
GO:0042254	BP	GO:0042254	ribosome biogenesis	48	-0.488616	-1.5771	0.0202423	0.0202423	0.353707	262	tags=71%, list=35%, signal=49%	Rps27l/Rpl24/Rps16/Rpl7/Rpl3/Rps8/Rpl10/Rps2/Rps19/Rpl27/Rplp0/Rpl35/Rpl26/Pa2g4/Rpl7a/Rps6/Rps28/Rps25/Rpl23a/Rpl11/Rpl14/Ncl/Rps14/Rpl35a/Rps5/Npm1/Rpl38/Rpl6/Ran/Rpsa/Fbl/Rasl2-9/Rpl5/Rps15
GO:0015934	CC	GO:0015934	large ribosomal subunit	38	-0.519022	-1.60082	0.0207807	0.0207807	0.35875	259	tags=74%, list=34%, signal=51%	Rpl24/Rpl7/Rpl3/Rpl8/Rpl9/Rpl10/Rpl22/Rpl27a/Rpl13a/Rpl27/Rpl4/Rplp0/Rpl35/Rpl26/Rpl7a/Rpl15/Rpl23a/Rpl11/Rpl19/Rpl14/Rpl35a/Npm1/Rpl18a/Rpl38/Rpl6/Rpl28/Rpl13/Rpl5
GO:0012505	CC	GO:0012505	endomembrane system	244	0.271835	1.27596	0.0209904	0.0209904	0.35875	236	tags=38%, list=31%, signal=39%	Ier3ip1/Rab26/Vapa/Arl1/Ostc/Dpysl3/Sparc/Glipr2/Tecr/Vamp3/Rcn2/Lman2/Surf4/Serpinh1/Brca2/Rab14/Ap2b1/Rtn4/Ssr3/Cdipt/Col1a2/Tmed10/Ccdc88a/Snap91/Canx/Gnas/Col1a1/Ugt1a7c/Copb2/Sar1b/Alg5/Pdia4/Madd/Vdac1/Dnajb11/Stt3a/Cavin1/Msn/Prdx3/Txndc5/Cct6a/Lrrc59/Gpx7/S100a10/Myh9/Itga1/P4ha1/Calu/Mlec/Mtmr4/Rps24/Anxa11/Ckap4/Plod3/Fkbp10/Tmed9/Map1lc3a/Calr/Vps13c/Rab5b/Actn1/Lmna/Rab1a/Hspa5/Ganab/…
GO:0050772	BP	GO:0050772	positive regulation of axonogenesis	8	0.713465	1.62834	0.0210908	0.0210908	0.35875	72	tags=50%, list=9%, signal=46%	Ilk/Rtn4/Nefl/Snap91
GO:0022613	BP	GO:0022613	ribonucleoprotein complex biogenesis	66	-0.44502	-1.5231	0.0218481	0.0218481	0.368372	262	tags=64%, list=35%, signal=46%	Rps27l/Rpl24/Rps16/Rpl7/Rpl3/Rps8/Rpl10/Rps2/Rps19/Rpl13a/Rpl27/Ddx39b/Rplp0/Rpl35/Rpl26/Pa2g4/Rpl7a/Rps6/Rps28/Rps25/Rpl23a/Rpl11/Rpl14/Ncl/Rps14/Rpl35a/Rps5/Npm1/Ruvbl1/Hsp90aa1/Rpl38/Rpl6/Snrpd3/Ran/Rpsa/Fbl/Hsp90ab1/Rasl2-9/Ruvbl2/Rpl5/Rps15/Snrpd1
GO:0090304	BP	GO:0090304	nucleic acid metabolic process	189	-0.344468	-1.37149	0.0229722	0.0229722	0.376896	202	tags=36%, list=27%, signal=35%	Rpl35/Rps3/Rpl26/Rps26/Cep290/Snd1/Fxr1/Hnrnpf/Pa2g4/Rpl7a/Rps6/Rps28/Pfn1/Actr2/Sfpq/Rps13/Rps25/Mtor/Rpl11/Mtpn/Ube2n/H1f6/Rpl14/Ncl/Prdx2/Rps14/Rpl35a/Hfm1/Eprs/Npm1/Eno1/Rbbp7/Ppia/Ruvbl1/Hsph1/Srsf2/H1f5/Hsp90aa1/Ppid/Snrpd3/Wwc2/H1f3/Fbl/Khsrp/Rev3l/Pcna/Hsp90ab1/Nr4a2/Tardbp/Hnrnpab/Srsf5/Tmpo/Ruvbl2/Sumo2/Hnrnpd/Tmsb4x/Ywhab/Eloc/Ywhaq/Rpl5/Scmh1/Rps15/Rbm3/Txn1/Eftud2/Ptbp3/Snrpd1/Itga6
GO:2000113	BP	GO:2000113	negative regulation of cellular macromolecule biosynthetic process	60	-0.453673	-1.52755	0.0231004	0.0231004	0.376896	240	tags=53%, list=32%, signal=40%	Rpl10/Hnrnpa2b1/Rpl13a/Hnrnpk/Eif2s1/Set/Rps3/Fxr1/Pa2g4/Sfpq/Rack1/Caprin1/Ncl/Rps14/Eprs/Eno1/Rbbp7/H1f5/Ppid/Wwc2/H1f3/Khsrp/Pcna/Nr4a2/Tardbp/Hnrnpab/Gapdh/Hnrnpd/Ywhab/Ywhaq/Scmh1/Txn1
GO:0015935	CC	GO:0015935	small ribosomal subunit	31	-0.54462	-1.61064	0.0233572	0.0233572	0.376896	272	tags=74%, list=36%, signal=50%	Rps4x/Rps27l/Rps16/Rps18/Rps8/Rps2/Rps19/Rps3/Rps26/Rps6/Rps28/Rps9/Rack1/Rps13/Rps25/Rps14/Rps5/Npm1/Rps11/Rps3a1/Rpsa/Rps23/Rps15
GO:0044237	BP	GO:0044237	cellular metabolic process	470	-0.301434	-1.27879	0.0233602	0.0233602	0.376896	205	tags=31%, list=27%, signal=59%	Rpl4/Rplp0/Ahcyl/Rpl35/Rps3/Rpl26/Cryz/Rps26/Cep290/Snd1/Fxr1/Eif3l/Hnrnpf/Pa2g4/Rpl7a/Rps6/Rps28/Rps9/Pfn1/Actr2/Sfpq/Rack1/Rps13/Rpl15/Rps25/Caprin1/Rab39b/Mtor/Psmd3/Rpl23a/Rpl11/Mtpn/Ube2n/Pgk2/H1f6/Rpl19/Rpl14/Ncl/Prdx2/Ubb/Eef1b2/Rps14/Sdhb/Ywhae/Rpl35a/Hfm1/Rps5/Eprs/Npm1/Fermt2/Rpl18a/Eno1/Rbbp7/Ppia/Rps11/Ndufs1/Ruvbl1/Tkt/Pgk1/Hsph1/Rps3a1/Srsf2/H1f5/Hsp90aa1/Ppid/Cbr3/Rpl38/Eif4a1/Rpl6…
GO:0000785	CC	GO:0000785	chromatin	29	-0.554309	-1.61674	0.0234476	0.0234476	0.376896	243	tags=76%, list=32%, signal=54%	Hmga2/Capn2/H2bc21/Hnrnpa2b1/Hnrnpk/Set/Sfpq/H4c8/H1f6/Rbbp7/Ruvbl1/H1f5/Ran/H1f3/Prdx1/Aldoa/Pcna/Nr4a2/Tardbp/Rasl2-9/Tmpo/Ruvbl2
GO:0098656	BP	GO:0098656	anion transmembrane transport	14	0.605757	1.62372	0.0235302	0.0235302	0.376896	191	tags=50%, list=25%, signal=38%	Ano2/Vdac1/Slc3a2/Slc25a1/Slc25a5/Slc25a4/Vdac2
GO:0046390	BP	GO:0046390	ribose phosphate biosynthetic process	22	-0.596918	-1.63992	0.0237405	0.0237405	0.377122	134	tags=41%, list=18%, signal=35%	Eno1/Tkt/Nme1/Pkm/Aldoa/Impdh2/Nme2/Atp5d/Stoml2
GO:0043178	MF	GO:0043178	alcohol binding	8	0.707329	1.61433	0.0242703	0.0242703	0.380545	99	tags=50%, list=13%, signal=44%	Apoa4/Cdipt/Snap91/Vdac1
GO:0003677	MF	GO:0003677	DNA binding	67	-0.439341	-1.50776	0.0243519	0.0243519	0.380545	181	tags=42%, list=24%, signal=35%	Sfpq/H4c8/Mtor/Lmnb1/Mtpn/H1f6/H2ac6/Ncl/Npm1/Eno1/H1f5/Nme1/Anxa1/H1f3/Khsrp/Rev3l/Pcna/Nr4a2/Tardbp/Hnrnpab/Impdh2/Nme2/Tmpo/Ruvbl2/G3bp1/Hnrnpd/Ssbp1/Tial1
GO:0007204	BP	GO:0007204	positive regulation of cytosolic calcium ion concentration	12	-0.694643	-1.65608	0.0254077	0.0254077	0.386205	49	tags=33%, list=6%, signal=32%	Ryr3/Eif5a/Gna13/Kiss1
GO:0042306	BP	GO:0042306	regulation of protein import into nucleus	8	-0.762607	-1.64066	0.0255153	0.0255153	0.386205	100	tags=62%, list=13%, signal=55%	Ran/Hsp90ab1/Tardbp/Rasl2-9/Ipo5
GO:0042307	BP	GO:0042307	positive regulation of protein import into nucleus	8	-0.762607	-1.64066	0.0255153	0.0255153	0.386205	100	tags=62%, list=13%, signal=55%	Ran/Hsp90ab1/Tardbp/Rasl2-9/Ipo5
GO:0048511	BP	GO:0048511	rhythmic process	16	-0.643992	-1.64369	0.0256268	0.0256268	0.386205	203	tags=56%, list=27%, signal=42%	Ahcyl/Sfpq/Rack1/Mtor/Anxa1/Tardbp/Impdh2/Hnrnpd/Kiss1
GO:0055080	BP	GO:0055080	cation homeostasis	29	-0.549273	-1.60205	0.0259981	0.0259981	0.386205	49	tags=14%, list=6%, signal=13%	Eif5a/Gna13/Kiss1/Stoml2
GO:0098771	BP	GO:0098771	inorganic ion homeostasis	29	-0.549273	-1.60205	0.0259981	0.0259981	0.386205	49	tags=14%, list=6%, signal=13%	Eif5a/Gna13/Kiss1/Stoml2
GO:0005925	CC	GO:0005925	focal adhesion	30	0.475129	1.5521	0.0261207	0.0261207	0.386205	133	tags=33%, list=18%, signal=29%	Tgfb1i1/Actn3/Ilk/Actn2/Msn/Myh9/Itga1/Flnb/Pdlim7/Nexn
GO:0006807	BP	GO:0006807	nitrogen compound metabolic process	424	-0.300547	-1.27368	0.0265379	0.0265379	0.387276	241	tags=37%, list=32%, signal=57%	Rps8/Rpl10/Hnrnpa2b1/Rps2/Glg1/Rpl22/Rpl27a/Rps19/Psma6/Psma5/Rpl13a/Rpl27/Ddx39b/Rdx/Hnrnpk/Cat/Anxa3/Psma1/Eif2s1/Set/Dnaja1/Pebp1/Eef1a1/Hspa2/Sod2/Htra1/Rpl4/Rplp0/Ahcyl/Rpl35/Rps3/Rpl26/Rps26/Cep290/Snd1/Fxr1/Eif3l/Hnrnpf/Pa2g4/Rpl7a/Rps6/Rps28/Rps9/Pfn1/Actr2/Sfpq/Rack1/Rps13/Rpl15/Rps25/Caprin1/Mtor/Psmd3/Rpl23a/Rpl11/Mtpn/Ube2n/Pgk2/H1f6/Rpl19/Rpl14/Ncl/Prdx2/Ubb/Eef1b2/Rps14/Ywhae/Rpl35a…
GO:0030134	CC	GO:0030134	COPII-coated ER to Golgi transport vesicle	8	0.7015	1.60103	0.0267079	0.0267079	0.387276	215	tags=88%, list=28%, signal=63%	Ier3ip1/Lman2/Tmed10/Sar1b/Tmed9/Tmed2/Ergic1
GO:0043021	MF	GO:0043021	ribonucleoprotein complex binding	28	-0.552522	-1.60027	0.027016	0.027016	0.387276	226	tags=50%, list=30%, signal=36%	Hnrnpk/Eif2s1/Rpl35/Snd1/Rack1/Mtor/Npm1/Snrpd3/Nme1/Rpsa/Eef2/Eif5a/Rbm3/Snrpd1
GO:0051253	BP	GO:0051253	negative regulation of RNA metabolic process	57	-0.455475	-1.51844	0.0271155	0.0271155	0.387276	197	tags=40%, list=26%, signal=32%	Rps26/Pa2g4/Sfpq/Rps13/Mtor/Rps14/Npm1/Eno1/Rbbp7/H1f5/Ppid/Wwc2/H1f3/Pcna/Nr4a2/Tardbp/Hnrnpab/Hnrnpd/Ywhab/Ywhaq/Scmh1/Txn1/Ptbp3
GO:0005798	CC	GO:0005798	Golgi-associated vesicle	9	0.681083	1.60878	0.0272005	0.0272005	0.387276	85	tags=44%, list=11%, signal=40%	Rab14/Tmed10/Gnas/Copb2
GO:0019693	BP	GO:0019693	ribose phosphate metabolic process	41	-0.496652	-1.55718	0.0275385	0.0275385	0.389205	134	tags=37%, list=18%, signal=32%	Eno1/Tkt/Pgk1/Nme1/Gpi1/Ran/Pkm/Aldoa/Rasl2-9/Impdh2/Tpi1/Gapdh/Nme2/Atp5d/Stoml2
GO:0016070	BP	GO:0016070	RNA metabolic process	168	-0.348523	-1.36909	0.0287001	0.0287001	0.402661	202	tags=38%, list=27%, signal=35%	Rpl35/Rps3/Rpl26/Rps26/Cep290/Snd1/Fxr1/Hnrnpf/Pa2g4/Rpl7a/Rps6/Rps28/Pfn1/Actr2/Sfpq/Rps13/Rps25/Mtor/Rpl11/Mtpn/Ube2n/Rpl14/Ncl/Prdx2/Rps14/Rpl35a/Eprs/Npm1/Eno1/Rbbp7/Ppia/Ruvbl1/Hsph1/Srsf2/H1f5/Ppid/Snrpd3/Wwc2/H1f3/Fbl/Khsrp/Pcna/Nr4a2/Tardbp/Hnrnpab/Srsf5/Tmpo/Ruvbl2/Sumo2/Hnrnpd/Tmsb4x/Ywhab/Eloc/Ywhaq/Rpl5/Scmh1/Rps15/Rbm3/Txn1/Eftud2/Ptbp3/Snrpd1/Itga6
GO:0045892	BP	GO:0045892	negative regulation of transcription, DNA-templated	41	-0.492932	-1.54552	0.030214	0.030214	0.419135	149	tags=34%, list=20%, signal=29%	Rps14/Eno1/Rbbp7/H1f5/Ppid/Wwc2/H1f3/Pcna/Nr4a2/Hnrnpab/Ywhab/Ywhaq/Scmh1/Txn1
GO:0140097	MF	GO:0140097	catalytic activity, acting on DNA	13	-0.670593	-1.63095	0.0308204	0.0308204	0.419135	142	tags=62%, list=19%, signal=51%	Hfm1/Ruvbl1/Nme1/Anxa1/Rev3l/Pcna/Ruvbl2/G3bp1
GO:0046039	BP	GO:0046039	GTP metabolic process	9	-0.731135	-1.62295	0.0314952	0.0314952	0.419135	106	tags=56%, list=14%, signal=48%	Nme1/Ran/Rasl2-9/Impdh2/Nme2
GO:0002253	BP	GO:0002253	activation of immune response	11	-0.69614	-1.62623	0.0318036	0.0318036	0.419135	201	tags=55%, list=27%, signal=41%	Rps3/Sfpq/Ube2n/Hsp90aa1/Krt1/Stoml2
GO:0055082	BP	GO:0055082	cellular chemical homeostasis	31	-0.530212	-1.56803	0.0318753	0.0318753	0.419135	49	tags=13%, list=6%, signal=13%	Eif5a/Gna13/Kiss1/Stoml2
GO:0044238	BP	GO:0044238	primary metabolic process	446	-0.29674	-1.25869	0.0324379	0.0324379	0.419135	241	tags=36%, list=32%, signal=60%	Rps8/Rpl10/Hnrnpa2b1/Rps2/Glg1/Rpl22/Rpl27a/Rps19/Psma6/Psma5/Rpl13a/Rpl27/Ddx39b/Rdx/Hnrnpk/Cat/Anxa3/Psma1/Eif2s1/Set/Dnaja1/Pebp1/Eef1a1/Hspa2/Sod2/Htra1/Rpl4/Rplp0/Ahcyl/Rpl35/Rps3/Rpl26/Rps26/Cep290/Snd1/Fxr1/Eif3l/Hnrnpf/Pa2g4/Rpl7a/Rps6/Rps28/Rps9/Pfn1/Actr2/Sfpq/Rack1/Rps13/Rpl15/Rps25/Caprin1/Mtor/Psmd3/Rpl23a/Rpl11/Mtpn/Ube2n/Pgk2/H1f6/Rpl19/Rpl14/Ncl/Prdx2/Ubb/Eef1b2/Rps14/Sdhb/Ywhae/R…
GO:0071704	BP	GO:0071704	organic substance metabolic process	470	-0.296604	-1.2583	0.0325547	0.0325547	0.419135	241	tags=36%, list=32%, signal=65%	Rps8/Rpl10/Hnrnpa2b1/Rps2/Glg1/Rpl22/Rpl27a/Rps19/Psma6/Psma5/Rpl13a/Rpl27/Ddx39b/Rdx/Hnrnpk/Cat/Anxa3/Psma1/Eif2s1/Set/Dnaja1/Pebp1/Eef1a1/Ap2m1/Hspa2/Sod2/Htra1/Rpl4/Rplp0/Ahcyl/Rpl35/Rps3/Rpl26/Rps26/Cep290/Snd1/Fxr1/Eif3l/Hnrnpf/Pa2g4/Rpl7a/Rps6/Rps28/Rps9/Pfn1/Actr2/Sfpq/Rack1/Rps13/Rpl15/Rps25/Caprin1/Mtor/Psmd3/Rpl23a/Rpl11/Mtpn/Ube2n/Pgk2/H1f6/Rpl19/Rpl14/Ncl/Prdx2/Ubb/Eef1b2/Rps14/Sdhb/Y…
GO:0050778	BP	GO:0050778	positive regulation of immune response	17	-0.62125	-1.60767	0.0325609	0.0325609	0.419135	201	tags=47%, list=27%, signal=35%	Rps3/Sfpq/Ube2n/Hsp90aa1/Mif/Anxa1/Krt1/Stoml2
GO:0051668	BP	GO:0051668	localization within membrane	50	0.396585	1.45371	0.0328065	0.0328065	0.419135	218	tags=40%, list=29%, signal=31%	Rab26/Vamp3/Adam22/Rab14/Ap2b1/Ssr3/Sorbs2/Ccdc88a/Actn2/Rhog/S100a10/Timm13/Tomm40/Hspa5/Rab7/Tmed2/Rab10/Ehd2/Sptbn1/Jup
GO:0022618	BP	GO:0022618	ribonucleoprotein complex assembly	38	-0.500119	-1.54252	0.0328394	0.0328394	0.419135	262	tags=68%, list=35%, signal=47%	Rps27l/Rpl24/Rpl3/Rpl10/Rps2/Rps19/Rpl13a/Ddx39b/Rplp0/Rps28/Rps25/Rpl23a/Rpl11/Rps14/Rps5/Ruvbl1/Hsp90aa1/Rpl38/Rpl6/Snrpd3/Rpsa/Hsp90ab1/Ruvbl2/Rpl5/Rps15/Snrpd1
GO:0051020	MF	GO:0051020	GTPase binding	26	-0.55411	-1.57923	0.0329278	0.0329278	0.419135	140	tags=27%, list=18%, signal=23%	Eprs/Eno1/Hsp90aa1/Ipo5/Arhgdia/Coro1c/Stoml2
GO:0006164	BP	GO:0006164	purine nucleotide biosynthetic process	21	-0.586843	-1.59554	0.0331891	0.0331891	0.419135	134	tags=38%, list=18%, signal=32%	Eno1/Nme1/Pkm/Aldoa/Impdh2/Nme2/Atp5d/Stoml2
GO:0009152	BP	GO:0009152	purine ribonucleotide biosynthetic process	21	-0.586843	-1.59554	0.0331891	0.0331891	0.419135	134	tags=38%, list=18%, signal=32%	Eno1/Nme1/Pkm/Aldoa/Impdh2/Nme2/Atp5d/Stoml2
GO:0009260	BP	GO:0009260	ribonucleotide biosynthetic process	21	-0.586843	-1.59554	0.0331891	0.0331891	0.419135	134	tags=38%, list=18%, signal=32%	Eno1/Nme1/Pkm/Aldoa/Impdh2/Nme2/Atp5d/Stoml2
GO:0060255	BP	GO:0060255	regulation of macromolecule metabolic process	251	-0.319578	-1.30916	0.0332121	0.0332121	0.419135	240	tags=40%, list=32%, signal=41%	Rpl10/Hnrnpa2b1/Rps2/Glg1/Rpl22/Psma6/Rpl13a/Ddx39b/Rdx/Hnrnpk/Cat/Anxa3/Eif2s1/Set/Dnaja1/Pebp1/Ap2m1/Hspa2/Sod2/Rps3/Rpl26/Rps26/Cep290/Snd1/Fxr1/Hnrnpf/Pa2g4/Rps9/Pfn1/Actr2/Sfpq/Rack1/Rps13/Caprin1/Mtor/Psmd3/Rpl11/Mtpn/Ube2n/H1f6/Ncl/Prdx2/Ubb/Rps14/Ywhae/Eprs/Npm1/Fermt2/Eno1/Rbbp7/Ppia/Ruvbl1/Hsph1/Rps3a1/Srsf2/H1f5/Hsp90aa1/Ppid/Rpl38/Nme1/Gpi1/Mif/Anxa1/Psmd2/Wwc2/H1f3/Pkm/Pfn2/Khsrp/Eef…
GO:0072522	BP	GO:0072522	purine-containing compound biosynthetic process	22	-0.578835	-1.59024	0.0338477	0.0338477	0.419135	106	tags=36%, list=14%, signal=32%	Eno1/Nme1/Pkm/Aldoa/Impdh2/Nme2/Atp5d/Stoml2
GO:0051648	BP	GO:0051648	vesicle localization	14	0.587752	1.57546	0.0341711	0.0341711	0.419135	181	tags=50%, list=24%, signal=39%	Tmed10/Snap91/Sar1b/Madd/Tmed9/Rab1a/Rab7
GO:0051650	BP	GO:0051650	establishment of vesicle localization	14	0.587752	1.57546	0.0341711	0.0341711	0.419135	181	tags=50%, list=24%, signal=39%	Tmed10/Snap91/Sar1b/Madd/Tmed9/Rab1a/Rab7
GO:1990778	BP	GO:1990778	protein localization to cell periphery	28	0.47231	1.51679	0.0347837	0.0347837	0.419135	218	tags=46%, list=29%, signal=34%	Rab26/Vamp3/Adam22/Ccdc88a/Actn2/Rhog/S100a10/Rab7/Tmed2/Rab10/Ehd2/Sptbn1/Jup
GO:1904589	BP	GO:1904589	regulation of protein import	10	-0.705211	-1.61008	0.0357827	0.0357827	0.419135	100	tags=50%, list=13%, signal=44%	Ran/Hsp90ab1/Tardbp/Rasl2-9/Ipo5
GO:1904591	BP	GO:1904591	positive regulation of protein import	10	-0.705211	-1.61008	0.0357827	0.0357827	0.419135	100	tags=50%, list=13%, signal=44%	Ran/Hsp90ab1/Tardbp/Rasl2-9/Ipo5
GO:0098876	BP	GO:0098876	vesicle-mediated transport to the plasma membrane	12	0.613545	1.57382	0.0358255	0.0358255	0.419135	216	tags=67%, list=28%, signal=48%	Rab26/Vamp3/Rab14/Actn2/Rab7/Rab10/Ehd2/Sptbn1
GO:0009165	BP	GO:0009165	nucleotide biosynthetic process	23	-0.567334	-1.57573	0.0359579	0.0359579	0.419135	106	tags=35%, list=14%, signal=31%	Eno1/Nme1/Pkm/Aldoa/Impdh2/Nme2/Atp5d/Stoml2
GO:1901293	BP	GO:1901293	nucleoside phosphate biosynthetic process	23	-0.567334	-1.57573	0.0359579	0.0359579	0.419135	106	tags=35%, list=14%, signal=31%	Eno1/Nme1/Pkm/Aldoa/Impdh2/Nme2/Atp5d/Stoml2
GO:0006163	BP	GO:0006163	purine nucleotide metabolic process	40	-0.487724	-1.52206	0.0360993	0.0360993	0.419135	134	tags=35%, list=18%, signal=30%	Eno1/Pgk1/Nme1/Gpi1/Ran/Pkm/Aldoa/Rasl2-9/Impdh2/Tpi1/Gapdh/Nme2/Atp5d/Stoml2
GO:0009150	BP	GO:0009150	purine ribonucleotide metabolic process	40	-0.487724	-1.52206	0.0360993	0.0360993	0.419135	134	tags=35%, list=18%, signal=30%	Eno1/Pgk1/Nme1/Gpi1/Ran/Pkm/Aldoa/Rasl2-9/Impdh2/Tpi1/Gapdh/Nme2/Atp5d/Stoml2
GO:0009259	BP	GO:0009259	ribonucleotide metabolic process	40	-0.487724	-1.52206	0.0360993	0.0360993	0.419135	134	tags=35%, list=18%, signal=30%	Eno1/Pgk1/Nme1/Gpi1/Ran/Pkm/Aldoa/Rasl2-9/Impdh2/Tpi1/Gapdh/Nme2/Atp5d/Stoml2
GO:0044260	BP	GO:0044260	cellular macromolecule metabolic process	344	-0.303316	-1.27219	0.0361388	0.0361388	0.419135	265	tags=43%, list=35%, signal=51%	Capn2/Dab2/Gsn/Rps27l/Rpl24/Hspa8/Rps16/Rpl7/Rpl3/Pcbp1/Krt10/Rpl8/Rps18/Spcs3/Rpl9/Rps8/Rpl10/Hnrnpa2b1/Rps2/Glg1/Rpl22/Rpl27a/Rps19/Psma6/Psma5/Rpl13a/Ddx39b/Rdx/Hnrnpk/Cat/Anxa3/Psma1/Eif2s1/Set/Dnaja1/Pebp1/Eef1a1/Ap2m1/Hspa2/Sod2/Rpl4/Rplp0/Rpl35/Rps3/Rpl26/Rps26/Cep290/Snd1/Fxr1/Eif3l/Pa2g4/Rps28/Rps9/Pfn1/Actr2/Sfpq/Rack1/Rps13/Rpl15/Caprin1/Mtor/Psmd3/Rpl23a/Rpl11/Mtpn/Ube2n/H1f6/Rpl19/Rp…
GO:0022627	CC	GO:0022627	cytosolic small ribosomal subunit	29	-0.533831	-1.55702	0.0364041	0.0364041	0.419135	272	tags=72%, list=36%, signal=48%	Rps4x/Rps27l/Rps16/Rps18/Rps8/Rps2/Rps19/Rps3/Rps26/Rps6/Rps28/Rps9/Rps13/Rps25/Rps14/Rps5/Rps11/Rps3a1/Rpsa/Rps23/Rps15
GO:0046332	MF	GO:0046332	SMAD binding	8	0.685863	1.56534	0.0364161	0.0364161	0.419135	75	tags=38%, list=10%, signal=34%	Tgfb1i1/Col1a2/Col3a1
GO:0071826	BP	GO:0071826	ribonucleoprotein complex subunit organization	39	-0.491694	-1.52552	0.0369012	0.0369012	0.42219	262	tags=67%, list=35%, signal=46%	Rps27l/Rpl24/Rpl3/Rpl10/Rps2/Rps19/Rpl13a/Ddx39b/Rplp0/Rps28/Rps25/Rpl23a/Rpl11/Rps14/Rps5/Ruvbl1/Hsp90aa1/Rpl38/Rpl6/Snrpd3/Rpsa/Hsp90ab1/Ruvbl2/Rpl5/Rps15/Snrpd1
GO:0009100	BP	GO:0009100	glycoprotein metabolic process	12	0.610962	1.56719	0.0377987	0.0377987	0.4299	285	tags=92%, list=38%, signal=58%	Ostc/Alg5/Stt3a/Plod3/Rab1a/Ganab/Rpn2/Rpn1/Galnt2/Dad1/Ddost
GO:0045934	BP	GO:0045934	negative regulation of nucleobase-containing compound metabolic process	61	-0.434385	-1.46661	0.0382877	0.0382877	0.432899	201	tags=41%, list=27%, signal=33%	Rps3/Rps26/Pa2g4/Sfpq/Rps13/Mtor/H1f6/Rps14/Npm1/Eno1/Rbbp7/H1f5/Ppid/Wwc2/H1f3/Pcna/Nr4a2/Tardbp/Hnrnpab/Hnrnpd/Ywhab/Ywhaq/Scmh1/Txn1/Ptbp3
GO:1900182	BP	GO:1900182	positive regulation of protein localization to nucleus	11	-0.683796	-1.59739	0.0389224	0.0389224	0.435555	139	tags=64%, list=18%, signal=53%	Npm1/Fermt2/Ran/Hsp90ab1/Tardbp/Rasl2-9/Ipo5
GO:0050801	BP	GO:0050801	ion homeostasis	32	-0.515736	-1.53652	0.0389757	0.0389757	0.435555	49	tags=12%, list=6%, signal=12%	Eif5a/Gna13/Kiss1/Stoml2
GO:0006753	BP	GO:0006753	nucleoside phosphate metabolic process	42	-0.476713	-1.50111	0.0404067	0.0404067	0.446356	134	tags=33%, list=18%, signal=29%	Eno1/Pgk1/Nme1/Gpi1/Ran/Pkm/Aldoa/Rasl2-9/Impdh2/Tpi1/Gapdh/Nme2/Atp5d/Stoml2
GO:0009117	BP	GO:0009117	nucleotide metabolic process	42	-0.476713	-1.50111	0.0404067	0.0404067	0.446356	134	tags=33%, list=18%, signal=29%	Eno1/Pgk1/Nme1/Gpi1/Ran/Pkm/Aldoa/Rasl2-9/Impdh2/Tpi1/Gapdh/Nme2/Atp5d/Stoml2
GO:0001667	BP	GO:0001667	ameboidal-type cell migration	36	0.430731	1.46835	0.0407081	0.0407081	0.447115	60	tags=22%, list=8%, signal=21%	Amotl1/Acta2/Krt16/Sparc/Glipr2/Hspb1/Ilk/Rtn4
GO:0006417	BP	GO:0006417	regulation of translation	48	-0.459865	-1.4843	0.0413521	0.0413521	0.451608	240	tags=58%, list=32%, signal=43%	Rpl10/Rpl22/Rpl13a/Ddx39b/Eif2s1/Rps3/Rpl26/Fxr1/Pa2g4/Rps9/Rack1/Caprin1/Mtor/Ncl/Eprs/Npm1/Rps3a1/Rpl38/Pkm/Khsrp/Eef2/Tardbp/Gapdh/Eif5a/Eif4g2/Hnrnpd/Rpl5/Rbm3
GO:0051701	BP	GO:0051701	biological process involved in interaction with host	13	0.589359	1.54722	0.0421337	0.0421337	0.454515	103	tags=31%, list=14%, signal=27%	Alyref/Vapa/Trim32/Slc3a2
GO:1901796	BP	GO:1901796	regulation of signal transduction by p53 class mediator	12	-0.665047	-1.58552	0.0422481	0.0422481	0.454515	226	tags=67%, list=30%, signal=48%	Hnrnpk/Rpl26/Rpl11/Ubb/Npm1/Mif/Rpl5/Rps15
GO:0030176	CC	GO:0030176	integral component of endoplasmic reticulum membrane	12	0.604703	1.55114	0.0426222	0.0426222	0.454515	249	tags=83%, list=33%, signal=57%	Tecr/Rtn4/Canx/Calr/Hspa5/Ergic1/Rrbp1/Ero1a/H13/Pdia3
GO:0031227	CC	GO:0031227	intrinsic component of endoplasmic reticulum membrane	12	0.604703	1.55114	0.0426222	0.0426222	0.454515	249	tags=83%, list=33%, signal=57%	Tecr/Rtn4/Canx/Calr/Hspa5/Ergic1/Rrbp1/Ero1a/H13/Pdia3
GO:0008088	BP	GO:0008088	axo-dendritic transport	10	0.63653	1.54951	0.0428704	0.0428704	0.454515	98	tags=40%, list=13%, signal=35%	Hspb1/Nefl/Nefm/Madd
GO:0072521	BP	GO:0072521	purine-containing compound metabolic process	42	-0.47386	-1.49213	0.0430907	0.0430907	0.454515	134	tags=33%, list=18%, signal=29%	Eno1/Pgk1/Nme1/Gpi1/Ran/Pkm/Aldoa/Rasl2-9/Impdh2/Tpi1/Gapdh/Nme2/Atp5d/Stoml2
GO:0034250	BP	GO:0034250	positive regulation of cellular amide metabolic process	26	-0.539657	-1.53803	0.0432735	0.0432735	0.454515	200	tags=46%, list=26%, signal=35%	Rpl26/Fxr1/Rps9/Mtor/Npm1/Rps3a1/Pkm/Eef2/Eif5a/Hnrnpd/Rpl5/Rbm3
GO:0045727	BP	GO:0045727	positive regulation of translation	25	-0.543774	-1.53697	0.0438981	0.0438981	0.458569	200	tags=48%, list=26%, signal=37%	Rpl26/Fxr1/Rps9/Mtor/Npm1/Rps3a1/Pkm/Eef2/Eif5a/Hnrnpd/Rpl5/Rbm3
GO:0030133	CC	GO:0030133	transport vesicle	27	0.465802	1.48247	0.0446321	0.0446321	0.460654	99	tags=30%, list=13%, signal=27%	Rab26/Dpysl3/Rab14/Snap91/Gnas/Sar1b/Madd/Vdac1
GO:0098685	CC	GO:0098685	Schaffer collateral - CA1 synapse	8	0.674135	1.53858	0.0446616	0.0446616	0.460654	74	tags=38%, list=10%, signal=34%	Ina/Nefl/Cdh11
GO:0046824	BP	GO:0046824	positive regulation of nucleocytoplasmic transport	10	-0.690302	-1.57604	0.0448166	0.0448166	0.460654	147	tags=60%, list=19%, signal=49%	Ywhae/Ran/Hsp90ab1/Tardbp/Rasl2-9/Ipo5
GO:0051480	BP	GO:0051480	regulation of cytosolic calcium ion concentration	13	-0.646712	-1.57287	0.0456645	0.0456645	0.464672	147	tags=38%, list=19%, signal=32%	Ywhae/Ryr3/Eif5a/Gna13/Kiss1
GO:0043933	BP	GO:0043933	protein-containing complex subunit organization	146	-0.347406	-1.3407	0.045691	0.045691	0.464672	264	tags=50%, list=35%, signal=40%	Dab2/Gsn/Rps27l/Arpc2/Rpl24/Hspa8/Arpc5/H2bc7/Rpl3/Krt10/Cox7a2/H2bc21/Rpl10/Rps2/Rps19/Rpl13a/Ddx39b/Rdx/Samm50/Set/Tln1/Ap2m1/Sod2/Rplp0/Rps3/Cryz/Ctnna2/Washc5/Rps28/Pfn1/Arpc1b/Actr2/Rack1/Rps25/H4c8/Mtor/Rpl23a/Rpl11/Mtpn/H1f6/Rps14/Rps5/Npm1/Dstn/Fermt2/Ndufs1/Ruvbl1/H1f5/Hsp90aa1/Ppid/Rpl38/Rpl6/Snrpd3/Wdr1/Mif/Rpsa/H1f3/Pfn2/Cfl1/Hsp90ab1/Eif5a/Krt1/Ruvbl2/Cfl2/Apob/Tmsb4x/Atp5d/Ssbp1/Rpl…
GO:0010557	BP	GO:0010557	positive regulation of macromolecule biosynthetic process	92	-0.386073	-1.39564	0.0462329	0.0462329	0.467708	72	tags=17%, list=9%, signal=18%	Eef2/Pcna/Hsp90ab1/Nr4a2/Hnrnpab/Eif5a/Ruvbl2/Sumo2/Hnrnpd/Tmsb4x/Eloc/Ssbp1/Rpl5/Rbm3/Itga6/Stoml2
GO:0006338	BP	GO:0006338	chromatin remodeling	15	-0.62152	-1.56301	0.0471326	0.0471326	0.474313	255	tags=80%, list=34%, signal=54%	H2bc7/H2bc21/Set/H4c8/H1f6/Npm1/Rbbp7/Ruvbl1/H1f5/H1f3/Ruvbl2/Scmh1
GO:0000139	CC	GO:0000139	Golgi membrane	21	0.501329	1.50045	0.0476068	0.0476068	0.47468	85	tags=29%, list=11%, signal=26%	Ier3ip1/Rab26/Glipr2/Lman2/Tmed10/Copb2
GO:0005783	CC	GO:0005783	endoplasmic reticulum	149	0.287667	1.27251	0.0476629	0.0476629	0.47468	235	tags=39%, list=31%, signal=33%	Ier3ip1/Vapa/Ostc/Tecr/Rcn2/Lman2/Surf4/Serpinh1/Rab14/Rtn4/Ssr3/Cdipt/Col1a2/Tmed10/Ccdc88a/Canx/Col1a1/Ugt1a7c/Sar1b/Alg5/Pdia4/Dnajb11/Stt3a/Cavin1/Txndc5/Lrrc59/Gpx7/S100a10/P4ha1/Calu/Mlec/Rps24/Ckap4/Plod3/Fkbp10/Tmed9/Calr/Rab1a/Hspa5/Ganab/Rab2a/Cyb5r3/Tmed2/Rab10/Srprb/Atp13a4/Faf2/Ergic1/Rrbp1/Cyb5a/P3h1/Ero1a/Glud1/Rpn2/Hyou1/P4hb/H13/Rcn3
GO:0018126	BP	GO:0018126	protein hydroxylation	11	0.610596	1.52733	0.049472	0.049472	0.490156	277	tags=91%, list=37%, signal=59%	P4ha1/Plod3/Fkbp10/P3h1/Ero1a/P4hb/Plod2/Plod1/Prdx4/P4ha2
GO:1903050	BP	GO:1903050	regulation of proteolysis involved in cellular protein catabolic process	15	-0.617876	-1.55385	0.0499252	0.0499252	0.49211	180	tags=40%, list=24%, signal=31%	Rack1/Rpl11/Ubb/Hsp90ab1/Sumo2/Rpl5
