# Supplementary material for: Transcriptomics and Proteomics Analyses Reveal JAK Signaling and Inflammatory Phenotypes during Cellular Senescence in Blind Mole Rats: The Reflections of Superior Biology
Source: Biology (Basel). 2022 Aug 23;11(9):1253. doi: 10.3390/biology11091253 (PMC9495822; doi:10.3390/biology11091253)
Supplement: Supplementary file 1 [file biology-11-01253-s001.zip › Table S5.xlsx]

## Sheet: PBE_8S_Mouse_UniprotR_protein l
												Normalized abundance								Raw abundance								Spectral counts
												p3				p8				p3				p8				p3				p8
Accession	Peptide count	Unique peptides	Confidence score	Anova (p)	q Value	Max fold change	Power	Highest mean condition	Lowest mean condition	Mass	Description	PBE-1_170122	PBE-2_170122	PBE-3_170122	PBE-4_170122	PBE-5_170122	PBE-6_170122	PBE-7_170122	PBE-8_170122	PBE-1_170122	PBE-2_170122	PBE-3_170122	PBE-4_170122	PBE-5_170122	PBE-6_170122	PBE-7_170122	PBE-8_170122	PBE-1_170122	PBE-2_170122	PBE-3_170122	PBE-4_170122	PBE-5_170122	PBE-6_170122	PBE-7_170122	PBE-8_170122
Q7M753;Q8R2W9	1	1	11.9486	1.20858e-06	0.000411217	Infinity	1	p3	p8	50725.7	PANK2_MOUSE Pantothenate kinase 2_ mitochondrial OS=Mus musculus OX=10090 GN=Pank2 PE=1 SV=1	1108.42	1733.07	1259.3	7136.79	0	0	0	0	1275.59	1344.97	1648.97	7136.79	0	0	0	0	0	0	0	1	0	0	0	0
Q01149	14	14	100.532	9.45263e-06	0.00160812	3.23302	1	p8	p3	130070	CO1A2_MOUSE Collagen alpha-2(I) chain OS=Mus musculus OX=10090 GN=Col1a2 PE=1 SV=2	9182.8	10644.1	9065.62	12478.3	32991.9	34970.3	29718.8	36071.4	10567.8	8260.48	11870.8	12478.3	36598.6	41501.7	28013.4	35926.9	0	0	0	0	9	9	7	8
P19324	20	20	251.024	2.68563e-05	0.0026653	3.5838	1	p8	p3	46647.7	SERPH_MOUSE Serpin H1 OS=Mus musculus OX=10090 GN=Serpinh1 PE=1 SV=3	63326.6	100634	95597.7	89826.5	290589	295621	316278	349637	72877.6	78098.3	125179	89826.5	322356	350834	298129	348236	13	11	18	12	16	23	18	18
O88207	3	2	23.1988	3.1607e-05	0.0026653	2.76869	1	p8	p3	184362	CO5A1_MOUSE Collagen alpha-1(V) chain OS=Mus musculus OX=10090 GN=Col5a1 PE=1 SV=2	1690.36	2081.17	1745.38	2253.91	5036.91	6118.26	4673.38	5686.42	1945.31	1615.12	2285.46	2253.91	5587.55	7260.97	4405.2	5663.65	0	0	0	0	0	2	2	0
P58771	27	7	302.528	3.99826e-05	0.0026653	2.58285	1	p8	p3	32737.6	TPM1_MOUSE Tropomyosin alpha-1 chain OS=Mus musculus OX=10090 GN=Tpm1 PE=1 SV=1	17396.2	24007	21413.3	22300	47808.7	61347.4	52148.1	58538.9	20019.9	18630.9	28039.4	22300	53035.1	72805.3	49155.6	58304.5	5	5	1	3	5	6	5	7
P05064;P05063;Q91Y97	13	12	121.59	5.13457e-05	0.0026653	2.19929	1	p3	p8	39812.2	ALDOA_MOUSE Fructose-bisphosphate aldolase A OS=Mus musculus OX=10090 GN=Aldoa PE=1 SV=2	33651.6	36892.6	27421.5	29817.1	13526	15599.2	13507.3	15469.4	38726.9	28631	35906.7	29817.1	15004.7	18512.7	12732.2	15407.4	11	8	8	7	2	6	5	6
P08121	18	16	130.872	5.48337e-05	0.0026653	3.12311	1	p8	p3	140198	CO3A1_MOUSE Collagen alpha-1(III) chain OS=Mus musculus OX=10090 GN=Col3a1 PE=1 SV=4	7366.99	12628.8	9621.44	10023.3	29642.9	33541.9	29464.8	31152.6	8478.09	9800.79	12598.7	10023.3	32883.4	39806.5	27774	31027.8	0	0	0	0	9	15	9	12
P11499	28	14	261.308	7.19235e-05	0.00305898	2.38186	1	p3	p8	83623.5	HS90B_MOUSE Heat shock protein HSP 90-beta OS=Mus musculus OX=10090 GN=Hsp90ab1 PE=1 SV=3	72351.3	82988.9	82106.3	89714.4	28145.1	34986.9	32940	41283.4	83263.4	64404.7	107513	89714.4	31222	41521.4	31049.8	41118	9	8	12	11	4	8	6	6
P16858	11	8	89.5287	8.98928e-05	0.00312612	2.73854	1	p3	p8	36095.2	G3P_MOUSE Glyceraldehyde-3-phosphate dehydrogenase OS=Mus musculus OX=10090 GN=Gapdh PE=1 SV=2	70717.4	100822	84887.5	93233.8	27629	34232.2	27947.1	37873.3	81383.1	78244.4	111155	93233.8	30649.4	40625.7	26343.3	37721.6	4	4	4	6	2	6	5	4
Q8C0P7	2	2	11.3289	9.18776e-05	0.00312612	3.24169	1	p8	p3	123207	ZN451_MOUSE E3 SUMO-protein ligase ZNF451 OS=Mus musculus OX=10090 GN=Znf451 PE=1 SV=1	4652.13	7792.57	6719.09	7382.93	24072.8	19268.1	19637.7	23077.5	5353.77	6047.53	8798.22	7382.93	26704.5	22866.8	18510.8	22985.1	0	2	0	0	0	0	0	0
P11087	34	32	274.811	0.000110998	0.00343336	3.07108	1	p8	p3	139059	CO1A1_MOUSE Collagen alpha-1(I) chain OS=Mus musculus OX=10090 GN=Col1a1 PE=1 SV=4	39372	60453.1	44370.8	49017	122370	176936	131161	162905	45310.1	46915.4	58100.7	49017	135748	209982	123635	162253	7	14	15	10	12	27	18	24
P38647	27	22	230.924	0.00019416	0.00550522	1.84932	0.999997	p8	p3	73746.5	GRP75_MOUSE Stress-70 protein_ mitochondrial OS=Mus musculus OX=10090 GN=Hspa9 PE=1 SV=3	21939.2	25845.8	28511.2	23741.1	45553.6	49200	40007.9	50239.2	25248	20058	37333.6	23741.1	50533.6	58389.1	37712	50038	7	5	8	6	14	10	12	20
Q922Q8	9	8	62.7219	0.00021609	0.00565571	2.48777	0.999995	p8	p3	35333.6	LRC59_MOUSE Leucine-rich repeat-containing protein 59 OS=Mus musculus OX=10090 GN=Lrrc59 PE=1 SV=1	13926.6	9479.43	10603	12688	24094.8	26995.1	30985.9	34095.8	16027	7356.63	13884	12688	26728.8	32036.9	29207.8	33959.2	4	1	3	3	2	3	3	5
P00405	4	4	28.7128	0.000262158	0.00572138	6.33931	0.999987	p8	p3	26147.6	COX2_MOUSE Cytochrome c oxidase subunit 2 OS=Mus musculus OX=10090 GN=Mtco2 PE=1 SV=1	1591.22	1296.73	830.465	1030.8	7253.73	4200.88	8189.81	10462.4	1831.21	1006.35	1087.44	1030.8	8046.71	4985.49	7719.84	10420.4	0	0	0	1	3	2	1	2
P52480;P53657	12	11	101.488	0.00032526	0.00572138	2.02883	0.999966	p3	p8	58415.3	KPYM_MOUSE Pyruvate kinase PKM OS=Mus musculus OX=10090 GN=Pkm PE=1 SV=4	46953.8	60285.8	51449.6	54530.9	23826.1	25409.3	22908.2	32951.3	54035.4	46785.6	67370	54530.9	26430.8	30155.1	21593.6	32819.3	7	8	6	5	4	2	3	4
Q9R1V6	1	1	5.2999	0.000342113	0.00572138	4.31128	0.999957	p8	p3	102395	ADA22_MOUSE Disintegrin and metalloproteinase domain-containing protein 22 OS=Mus musculus OX=10090 GN=Adam22 PE=1 SV=2	93.8323	102.205	99.5118	75.7886	262.77	406.532	612.528	319.109	107.984	79.3174	130.304	75.7886	291.497	482.461	577.378	317.831	0	0	0	0	0	0	1	0
Q99KI0	9	7	68.9855	0.00035349	0.00572138	2.11503	0.999951	p8	p3	86205	ACON_MOUSE Aconitate hydratase_ mitochondrial OS=Mus musculus OX=10090 GN=Aco2 PE=1 SV=1	3739.51	3806.07	3616.09	4576.73	8489.11	7478.71	6946.32	10373.1	4303.51	2953.75	4735.04	4576.73	9417.15	8875.51	6547.71	10331.5	0	3	6	2	5	4	2	2
Q8K4Z5	3	2	23.977	0.000368759	0.00572138	2.90823	0.999941	p8	p3	88602	SF3A1_MOUSE Splicing factor 3A subunit 1 OS=Mus musculus OX=10090 GN=Sf3a1 PE=1 SV=1	3129.7	5286.76	3212.85	4966.97	10428.3	13515.7	13029.8	11292	3601.72	4102.86	4207.02	4966.97	11568.3	16040	12282.1	11246.8	0	0	0	0	3	1	0	0
Q60715	15	13	129.165	0.000372508	0.00572138	2.20547	0.999939	p8	p3	61195.3	P4HA1_MOUSE Prolyl 4-hydroxylase subunit alpha-1 OS=Mus musculus OX=10090 GN=P4ha1 PE=1 SV=2	11766.4	14698.6	19876.4	16601.4	34228.9	37275.9	33770.9	33542.5	13541	11407	26026.9	16601.4	37970.8	44238	31833	33408.1	5	4	4	6	11	9	7	9
P35700	9	5	72.2241	0.000373706	0.00572138	2.14118	0.999938	p3	p8	22404.6	PRDX1_MOUSE Peroxiredoxin-1 OS=Mus musculus OX=10090 GN=Prdx1 PE=1 SV=1	37518.3	49731.9	56449.3	51303.4	19127.6	23585.8	24980.3	23379	43176.8	38595.1	73916.8	51303.4	21218.7	27991	23546.8	23285.4	3	5	4	4	3	4	4	4
O54724	12	11	125.978	0.000384271	0.00572138	2.48992	0.99993	p8	p3	43953.7	CAVN1_MOUSE Caveolae-associated protein 1 OS=Mus musculus OX=10090 GN=Cavin1 PE=1 SV=1	11314.1	19819.2	15059.7	18198.4	38586.7	36746	40480.3	44516.3	13020.5	15381	19719.7	18198.4	42805.1	43609.1	38157.3	44338	0	8	9	6	9	6	10	11
P48962	13	5	107.528	0.000394765	0.00572138	2.09483	0.999922	p8	p3	33132.4	ADT1_MOUSE ADP/ATP translocase 1 OS=Mus musculus OX=10090 GN=Slc25a4 PE=1 SV=4	9789.53	9566.24	10818.4	8065.42	21267.9	21143.7	15455.2	22238.7	11266	7424.01	14166	8065.42	23592.9	25092.8	14568.3	22149.6	4	1	2	2	3	4	2	5
P20029	35	30	384.118	0.00039842	0.00572138	2.01115	0.999919	p8	p3	72536.2	BIP_MOUSE Endoplasmic reticulum chaperone BiP OS=Mus musculus OX=10090 GN=Hspa5 PE=1 SV=3	78058.1	90299	123526	104901	208041	189771	203827	196354	89830.9	70077.7	161750	104901	230784	225215	192131	195567	16	16	23	12	17	25	24	22
Q9JIK5	10	8	75.5788	0.000403567	0.00572138	9.38937	0.999915	p8	p3	94178.6	DDX21_MOUSE Nucleolar RNA helicase 2 OS=Mus musculus OX=10090 GN=Ddx21 PE=1 SV=3	12346.2	10904.7	26592.5	33462.4	248640	117638	177089	238821	14208.3	8462.76	34821.1	33462.4	275822	139609	166927	237865	4	1	3	3	6	2	3	4
Q5SNZ0	3	3	14.9665	0.000470738	0.00640673	3.26248	0.999845	p8	p3	216660	GRDN_MOUSE Girdin OS=Mus musculus OX=10090 GN=Ccdc88a PE=1 SV=2	505.643	413.19	263.08	574.072	1261.03	1594.8	1441.02	1432.02	581.905	320.661	344.487	574.072	1398.88	1892.67	1358.33	1426.28	0	0	0	3	0	0	0	0
Q3V3R4	9	9	55.3529	0.000501995	0.00656935	2.30832	0.999803	p8	p3	132236	ITA1_MOUSE Integrin alpha-1 OS=Mus musculus OX=10090 GN=Itga1 PE=1 SV=2	2540.1	2677.61	1905.17	2079.18	4612.68	6036.42	4340.66	6251.59	2923.21	2078	2494.7	2079.18	5116.94	7163.84	4091.58	6226.55	0	0	0	0	5	6	5	4
P20152;P15331	49	34	557.664	0.000554511	0.00698784	2.06422	0.999717	p8	p3	53744.8	VIME_MOUSE Vimentin OS=Mus musculus OX=10090 GN=Vim PE=1 SV=3	361753	561930	522148	519304	932608	972969	986907	1.16398e+06	416313	436093	683719	519304	1.03456e+06	1.15469e+06	930273	1.15931e+06	30	21	29	19	26	29	25	25
P48678	37	33	374.644	0.000590465	0.00717518	2.04582	0.999647	p8	p3	74522.8	LMNA_MOUSE Prelamin-A/C OS=Mus musculus OX=10090 GN=Lmna PE=1 SV=2	73628.9	123967	93965.2	100310	189153	209771	191603	211173	84733.7	96206.1	123041	100310	209831	248950	180608	210327	21	17	24	22	25	27	24	26
Q60930	9	8	76.228	0.000622808	0.00730723	1.92034	0.999576	p8	p3	32360.2	VDAC2_MOUSE Voltage-dependent anion-selective channel protein 2 OS=Mus musculus OX=10090 GN=Vdac2 PE=1 SV=2	8953.49	9241.55	11292	11947.7	16667.3	19631.2	19800	23470	10303.9	7172.03	14786.2	11947.7	18489.4	23297.8	18663.8	23376	4	2	6	5	5	5	5	9
Q9WTI7	30	28	219.096	0.000649618	0.00736772	1.52723	0.999511	p8	p3	122800	MYO1C_MOUSE Unconventional myosin-Ic OS=Mus musculus OX=10090 GN=Myo1c PE=1 SV=2	25808.5	32592.6	29797.4	28294.5	42817.5	42172.9	42360.7	50560.6	29701	25294	39017.8	28294.5	47498.4	50049.5	39929.9	50358.1	8	6	7	5	11	9	11	14
P06151	13	11	99.7768	0.000708568	0.00753478	1.96292	0.999349	p3	p8	36840.8	LDHA_MOUSE L-lactate dehydrogenase A chain OS=Mus musculus OX=10090 GN=Ldha PE=1 SV=3	37756.5	49459.3	47550.2	51356.7	21604.6	23631.1	20236.8	29347	43451	38383.5	62263.9	51356.7	23966.4	28044.7	19075.5	29229.5	5	6	8	5	3	3	5	5
P46471	4	4	23.9569	0.000708638	0.00753478	8.1102	0.999349	p3	p8	49047.2	PRS7_MOUSE 26S proteasome regulatory subunit 7 OS=Mus musculus OX=10090 GN=Psmc2 PE=1 SV=5	1090.56	1225.29	1151.86	676.347	56.7036	74.6571	236.429	143.179	1255.04	950.902	1508.29	676.347	62.9025	88.6009	222.862	142.605	0	0	2	2	0	0	0	0
P56480	21	20	194.4	0.000810681	0.00835858	1.89932	0.999004	p8	p3	56300.6	ATPB_MOUSE ATP synthase subunit beta_ mitochondrial OS=Mus musculus OX=10090 GN=Atp5f1b PE=1 SV=2	53806.5	57943.6	75355	82317.1	135385	131247	119013	126073	61921.6	44967.9	98672.6	82317.1	150186	155760	112183	125568	12	5	13	9	9	17	14	10
P09103	19	18	187.356	0.00087199	0.00850039	1.7318	0.998757	p8	p3	57457.7	PDIA1_MOUSE Protein disulfide-isomerase OS=Mus musculus OX=10090 GN=P4hb PE=1 SV=2	84513.8	112977	98258.9	95504.8	150700	157942	164966	203966	97260.3	87677.6	128664	95504.8	167175	187440	155499	203149	14	11	13	12	13	13	13	13
P58252	32	28	253.524	0.0008744	0.00850039	2.23009	0.998747	p3	p8	96283.7	EF2_MOUSE Elongation factor 2 OS=Mus musculus OX=10090 GN=Eef2 PE=1 SV=2	36710.7	44347.6	52513.8	59091.4	17067.7	24256.3	21808.3	23260.4	42247.5	34416.5	68763.4	59091.4	18933.6	28786.7	20556.8	23167.2	12	14	19	16	5	9	10	9
Q08091	17	14	133.197	0.000966356	0.00913338	2.18984	0.998319	p8	p3	33526.7	CNN1_MOUSE Calponin-1 OS=Mus musculus OX=10090 GN=Cnn1 PE=1 SV=1	34669.7	34962.7	52377.3	51569.5	81439.2	106020	87833.7	104818	39898.7	27133.3	68584.7	51569.5	90342.2	125822	82793.4	104398	6	4	7	8	8	9	8	12
P62852	5	5	36.0568	0.00101341	0.00931926	1.33853	0.998075	p3	p8	13799.2	RS25_MOUSE 40S ribosomal protein S25 OS=Mus musculus OX=10090 GN=Rps25 PE=1 SV=1	18245.3	21086.5	19967.1	19916.5	14523.8	16125.3	13385.2	15146.6	20997.1	16364.5	26145.6	19916.5	16111.6	19137	12617.1	15086	3	3	4	3	3	2	2	4
Q9DCN2	7	5	65.4923	0.00104176	0.00932783	1.95014	0.99792	p8	p3	34355.8	NB5R3_MOUSE NADH-cytochrome b5 reductase 3 OS=Mus musculus OX=10090 GN=Cyb5r3 PE=1 SV=3	6112.43	9140.31	7003.39	8696.15	12727.1	14685.7	15606.8	17341.7	7034.32	7093.46	9170.49	8696.15	14118.5	17428.5	14711.2	17272.3	0	1	5	1	4	1	2	4
P17918	8	6	52.1533	0.00115676	0.010092	2.23786	0.997229	p3	p8	29127.1	PCNA_MOUSE Proliferating cell nuclear antigen OS=Mus musculus OX=10090 GN=Pcna PE=1 SV=2	2657.36	2197.41	2981.16	2186.3	1031.94	1511.09	851.92	1083.53	3058.15	1705.33	3903.64	2186.3	1144.75	1793.32	803.033	1079.19	2	2	3	1	0	0	0	0
Q8VDD5	83	53	835.433	0.00131504	0.0109515	2.23531	0.996125	p8	p3	227570	MYH9_MOUSE Myosin-9 OS=Mus musculus OX=10090 GN=Myh9 PE=1 SV=4	84018	147456	129941	136399	228739	272072	292032	319921	96689.7	114435	170149	136399	253745	322887	275274	318639	27	27	31	25	38	44	46	44
Q99KF1	3	2	22.4259	0.00131966	0.0109515	2.14245	0.99609	p8	p3	27241.3	TMED9_MOUSE Transmembrane emp24 domain-containing protein 9 OS=Mus musculus OX=10090 GN=Tmed9 PE=1 SV=2	4111.88	7121.5	5472.63	7119.55	11103.7	13442.4	13355.3	13143.8	4732.04	5526.73	7166.05	7119.55	12317.5	15953.1	12588.9	13091.1	1	2	0	1	2	2	0	2
P47963	9	9	72.6988	0.00141174	0.0114368	1.94088	0.995367	p3	p8	24362.5	RL13_MOUSE 60S ribosomal protein L13 OS=Mus musculus OX=10090 GN=Rpl13 PE=1 SV=3	17071.1	27152	25193.7	25721.1	13936.8	12321.3	11351.7	11408.3	19645.8	21071.7	32989.5	25721.1	15460.3	14622.5	10700.3	11362.6	6	2	4	6	3	2	4	7
P43277;P15864;P43275	10	2	86.4109	0.00154819	0.0122504	1.98033	0.994199	p3	p8	22099.5	H13_MOUSE Histone H1.3 OS=Mus musculus OX=10090 GN=H1-3 PE=1 SV=2	19334.4	28504	19952.9	26626.3	9884.9	14214.7	11805.3	11772.7	22250.4	22120.9	26127.1	26626.3	10965.5	16869.6	11127.8	11725.6	3	3	0	0	0	2	0	0
Q60716	10	9	78.3012	0.00160823	0.0124363	1.54256	0.99365	p8	p3	61344.4	P4HA2_MOUSE Prolyl 4-hydroxylase subunit alpha-2 OS=Mus musculus OX=10090 GN=P4ha2 PE=1 SV=1	7644.37	9731.32	8635.35	10767.6	14811.5	14630	12860.2	14431.7	8797.3	7552.12	11307.4	10767.6	16430.7	17362.4	12122.2	14373.9	4	5	5	3	8	5	8	5
P11276	33	30	261.935	0.00164774	0.0124587	1.98078	0.993278	p8	p3	276188	FINC_MOUSE Fibronectin OS=Mus musculus OX=10090 GN=Fn1 PE=1 SV=4	40482	61728.4	65083.5	60014.1	96406.2	111927	108285	133630	46587.6	47905.2	85222.7	60014.1	106945	132831	102071	133094	11	12	13	11	13	19	20	21
Q61576	10	8	62.4141	0.00171002	0.0126485	2.17972	0.992675	p8	p3	65210.8	FKB10_MOUSE Peptidyl-prolyl cis-trans isomerase FKBP10 OS=Mus musculus OX=10090 GN=Fkbp10 PE=1 SV=2	14064.6	21870.8	15915.8	18315.1	29655.8	33376	47985	41925.8	16185.8	16973.1	20840.7	18315.1	32897.8	39609.7	45231.4	41757.9	6	6	6	6	8	8	6	7
Q8R164	2	1	16.5787	0.00189212	0.0135466	76.3469	0.990798	p3	p8	33079.1	BPHL_MOUSE Valacyclovir hydrolase OS=Mus musculus OX=10090 GN=Bphl PE=1 SV=1	1306.3	1647.74	8107.12	17376.4	87.7364	20.9029	101.156	162.684	1503.32	1278.75	10615.8	17376.4	97.3278	24.8069	95.351	162.032	0	0	0	2	0	0	0	0
Q03265	24	21	196.405	0.00194878	0.0135466	1.54767	0.990182	p8	p3	59866.8	ATPA_MOUSE ATP synthase subunit alpha_ mitochondrial OS=Mus musculus OX=10090 GN=Atp5f1a PE=1 SV=1	57488.9	62295.4	69337.3	80353.5	91293.3	108007	108626	109132	66159.5	48345.2	90792.7	80353.5	101274	128180	102393	108695	9	10	12	12	12	15	17	16
Q9DCW4	2	2	12.8814	0.00199136	0.0135466	2.01145	0.98971	p3	p8	27851.4	ETFB_MOUSE Electron transfer flavoprotein subunit beta OS=Mus musculus OX=10090 GN=Etfb PE=1 SV=3	1265.35	1391.96	1572.36	2015.69	806.979	631.828	714.784	951.316	1456.19	1080.25	2058.91	2015.69	895.199	749.835	673.766	947.506	0	0	0	0	1	1	0	0
P58774	22	8	278.376	0.00202431	0.0135466	2.74939	0.989339	p8	p3	32950.8	TPM2_MOUSE Tropomyosin beta chain OS=Mus musculus OX=10090 GN=Tpm2 PE=1 SV=1	15290	36485.9	31244.5	32809	88479.8	77975.6	81605.8	70398.6	17596	28315.4	40912.7	32809	98152.5	92539.1	76922.9	70116.7	7	7	8	8	6	8	10	6
P10107	7	5	47.7749	0.00203051	0.0135466	1.84598	0.989269	p3	p8	39019.5	ANXA1_MOUSE Annexin A1 OS=Mus musculus OX=10090 GN=Anxa1 PE=1 SV=2	12945.9	19158.7	13626.5	12147.3	7946.06	8948.7	6853.51	7605.46	14898.4	14868.4	17843	12147.3	8814.73	10620	6460.22	7575	2	3	5	1	2	3	0	2
P09405;Q8R0Z5	10	8	77.6086	0.00213013	0.0137451	1.44722	0.988118	p3	p8	76780.2	NUCL_MOUSE Nucleolin OS=Mus musculus OX=10090 GN=Ncl PE=1 SV=2	18552.6	22807.9	21193.9	22926	12742.2	14638	15419.7	16265.2	21350.7	17700.4	27752	22926	14135.2	17372	14534.8	16200.1	4	2	4	4	3	2	5	8
Q3UTJ2	10	10	67.2377	0.00214106	0.0137451	3.24406	0.987989	p8	p3	133547	SRBS2_MOUSE Sorbin and SH3 domain-containing protein 2 OS=Mus musculus OX=10090 GN=Sorbs2 PE=1 SV=2	2962.69	3257.24	6571.56	4598.07	9489.17	12313.3	17868	16742.4	3409.53	2527.82	8605.04	4598.07	10526.5	14613	16842.6	16675.3	0	0	7	0	2	2	5	4
P45376	3	3	20.1911	0.00251715	0.0158603	3.79862	0.983304	p3	p8	36074.5	ALDR_MOUSE Aldo-keto reductase family 1 member B1 OS=Mus musculus OX=10090 GN=Akr1b1 PE=1 SV=3	2909.68	3741.29	5924.57	5694.39	654.243	1088.34	1235.17	1831.86	3348.52	2903.48	7757.84	5694.39	725.766	1291.61	1164.29	1824.53	1	0	3	2	0	0	0	0
P60122	4	4	25.6924	0.00260097	0.0160905	1.59002	0.982199	p3	p8	50556.2	RUVB1_MOUSE RuvB-like 1 OS=Mus musculus OX=10090 GN=Ruvbl1 PE=1 SV=1	3463.56	4002.54	3107.63	4168.49	2359.64	2326.95	1934.98	2650.13	3985.94	3106.23	4069.24	4168.49	2617.59	2761.56	1823.94	2639.52	2	3	1	4	0	0	0	0
P62737;P63268	33	1	404.745	0.00275531	0.0164484	12.2566	0.980115	p8	p3	42408.3	ACTA_MOUSE Actin_ aortic smooth muscle OS=Mus musculus OX=10090 GN=Acta2 PE=1 SV=1	4097.66	6006.38	3269.36	5083.26	85849.2	30575	14596	95196	4715.67	4661.33	4281.02	5083.26	95234.3	36285.5	13758.4	94814.7	0	0	0	0	2	2	0	1
P63038	29	25	254.63	0.00275552	0.0164484	1.50438	0.980112	p8	p3	61126.7	CH60_MOUSE 60 kDa heat shock protein_ mitochondrial OS=Mus musculus OX=10090 GN=Hspd1 PE=1 SV=1	67409.5	57597.7	72815.2	67122.6	92897.3	96553.4	88971.1	120156	77576.3	44699.5	95346.8	67122.6	103053	114587	83865.5	119674	13	12	13	15	10	13	13	14
P80314	13	12	89.0171	0.00302789	0.0177431	1.60178	0.976296	p8	p3	57819.5	TCPB_MOUSE T-complex protein 1 subunit beta OS=Mus musculus OX=10090 GN=Cct2 PE=1 SV=4	21681.3	22376.4	24083.9	31865.4	41689.2	41165.1	34588.1	42746.5	24951.3	17365.5	31536.3	31865.4	46246.7	48853.6	32603.3	42575.3	0	5	5	5	5	4	0	5
Q8CFW1	1	1	8.1664	0.0030767	0.0177431	12.1535	0.975596	p8	p3	114762	ANO2_MOUSE Anoctamin-2 OS=Mus musculus OX=10090 GN=Ano2 PE=1 SV=2	16.7625	274.395	68.7012	62.4945	2091.99	1136.24	1114.84	790.004	19.2906	212.948	89.9599	62.4945	2320.69	1348.46	1050.87	786.84	0	0	0	0	2	0	0	0
Q91VM5;Q9WV02	9	8	61.616	0.0031819	0.0177598	2.27803	0.974071	p8	p3	42161.7	RMXL1_MOUSE RNA binding motif protein_ X-linked-like-1 OS=Mus musculus OX=10090 GN=Rbmxl1 PE=2 SV=1	2824.97	3868.16	3209.21	4025.51	7490.63	8799.62	10274.2	5163.7	3251.04	3001.94	4202.26	4025.51	8309.51	10443.1	9684.59	5143.02	1	0	2	2	4	3	7	3
O88844	7	5	48.6773	0.00318398	0.0177598	4.03317	0.974041	p3	p8	47073.7	IDHC_MOUSE Isocitrate dehydrogenase [NADP] cytoplasmic OS=Mus musculus OX=10090 GN=Idh1 PE=1 SV=2	3805.42	4805.53	7284.27	4226.81	781.637	767.217	2511.84	928.443	4379.35	3729.4	9538.28	4226.81	867.086	910.51	2367.69	924.724	1	3	3	3	0	0	0	0
Q8BMK4	15	13	141.281	0.00331253	0.0180587	2.13584	0.972151	p8	p3	63749.2	CKAP4_MOUSE Cytoskeleton-associated protein 4 OS=Mus musculus OX=10090 GN=Ckap4 PE=1 SV=2	68218.1	62447.2	112490	116102	186191	214825	193393	172906	78506.8	48463	147298	116102	206546	254948	182295	172214	8	11	7	10	8	8	10	13
P07214	3	2	16.9942	0.00334372	0.0180587	4.97793	0.971689	p8	p3	35305.5	SPRC_MOUSE SPARC OS=Mus musculus OX=10090 GN=Sparc PE=1 SV=1	444.022	759.188	543.561	860.209	1271.24	4399.14	3048.83	4258.14	510.989	589.178	711.759	860.209	1410.21	5220.77	2873.88	4241.08	0	0	0	0	1	1	1	2
Q99JI6;P62835	5	5	37.0841	0.0036734	0.0193383	2.01152	0.966718	p8	p3	21052.9	RAP1B_MOUSE Ras-related protein Rap-1b OS=Mus musculus OX=10090 GN=Rap1b PE=1 SV=2	4287.38	3153.08	5573.91	5304.73	8226.17	9777.04	7687.16	11158.8	4934.01	2446.99	7298.68	5304.73	9125.46	11603.1	7246.03	11114.1	1	1	3	2	2	3	2	5
Q3V1T4	6	6	36.8934	0.00369432	0.0193383	1.74838	0.966398	p8	p3	84506.7	P3H1_MOUSE Prolyl 3-hydroxylase 1 OS=Mus musculus OX=10090 GN=P3h1 PE=1 SV=2	2962.4	2727.22	2602.78	4410.55	4949.29	5826.58	5702.63	5731.1	3409.19	2116.5	3408.17	4410.55	5490.35	6914.81	5375.39	5708.14	0	0	3	0	4	2	0	3
Q8BHD7	5	3	29.5242	0.00424637	0.0218157	21.6281	0.957803	p3	p8	56986.4	PTBP3_MOUSE Polypyrimidine tract-binding protein 3 OS=Mus musculus OX=10090 GN=Ptbp3 PE=1 SV=1	4721.95	1988.95	1380.15	15965.5	138.213	267.625	515.29	191.156	5434.12	1543.55	1807.21	15965.5	153.323	317.61	485.721	190.39	1	2	0	0	0	1	0	0
P63028	1	1	12.5454	0.00429584	0.0218157	2.57702	0.957021	p3	p8	19576.3	TCTP_MOUSE Translationally-controlled tumor protein OS=Mus musculus OX=10090 GN=Tpt1 PE=1 SV=1	3090.35	3288.21	2776.17	3196.09	967.792	2158.73	807.693	858.453	3556.44	2551.86	3635.22	3196.09	1073.59	2561.92	761.344	855.015	2	0	1	0	0	0	0	0
Q9JJI8	1	1	7.2387	0.00445248	0.0222787	1.74637	0.954536	p3	p8	8260.9	RL38_MOUSE 60S ribosomal protein L38 OS=Mus musculus OX=10090 GN=Rpl38 PE=1 SV=3	2830.94	2894.41	2679.69	3067.58	1690.35	1698.01	2059.65	1121.41	3257.9	2246.24	3508.89	3067.58	1875.14	2015.14	1941.45	1116.91	0	1	0	1	0	1	0	1
P61957;Q9Z172	1	1	7.8783	0.00463413	0.0228515	3.446	0.95164	p3	p8	10928.3	SUMO2_MOUSE Small ubiquitin-related modifier 2 OS=Mus musculus OX=10090 GN=Sumo2 PE=1 SV=1	3678.66	2279.57	2205.78	1697.33	748.497	340.617	1089.49	683.082	4233.49	1769.09	2888.33	1697.33	830.324	404.234	1026.97	680.346	1	0	1	1	0	0	0	0
Q7TPR4	32	15	310.329	0.00486067	0.0236243	2.08758	0.94801	p8	p3	103696	ACTN1_MOUSE Alpha-actinin-1 OS=Mus musculus OX=10090 GN=Actn1 PE=1 SV=1	16874	18544	29676.8	27987.6	36206.5	50824.9	49980.7	57304.9	19419	14391.3	38859.8	27987.6	40164.7	60317.5	47112.6	57075.4	9	5	13	7	10	13	11	13
P97315	3	3	28.4446	0.00494108	0.0236243	3.43108	0.946718	p8	p3	21438.8	CSRP1_MOUSE Cysteine and glycine-rich protein 1 OS=Mus musculus OX=10090 GN=Csrp1 PE=1 SV=3	1266.85	3634.48	2695.35	1043.53	6049.79	7195.09	9397.07	7003.28	1457.91	2820.59	3529.39	1043.53	6711.16	8538.92	8857.82	6975.23	0	0	1	1	3	2	1	1
P46660	4	2	32.1746	0.00499914	0.0236243	11.6972	0.945784	p8	p3	55553.7	AINX_MOUSE Alpha-internexin OS=Mus musculus OX=10090 GN=Ina PE=1 SV=3	299.526	133.09	2554.8	1245.59	13366	8056.33	17969.4	10122.7	344.701	103.286	3345.35	1245.59	14827.2	9561.02	16938.3	10082.1	0	0	1	0	0	0	0	2
O89086	4	4	35.5871	0.00523067	0.0243798	7.75197	0.942054	p3	p8	16604.7	RBM3_MOUSE RNA-binding protein 3 OS=Mus musculus OX=10090 GN=Rbm3 PE=1 SV=1	4175.3	1164.25	5978.43	3678.17	224.768	373.708	295.47	1040.55	4805.02	903.533	7828.38	3678.17	249.34	443.506	278.515	1036.38	2	0	5	2	0	0	0	0
P50543	3	3	21.6964	0.00550975	0.0251803	4.38482	0.937551	p3	p8	11253.8	S10AB_MOUSE Protein S100-A11 OS=Mus musculus OX=10090 GN=S100a11 PE=1 SV=1	1513.17	1292.57	2384.44	1886.79	153.634	462.885	218.189	779.26	1741.39	1003.11	3122.27	1886.79	170.43	549.338	205.668	776.139	1	1	1	3	0	0	0	0
P62751	6	5	55.6932	0.00560663	0.0251803	1.36737	0.935987	p3	p8	17695.1	RL23A_MOUSE 60S ribosomal protein L23a OS=Mus musculus OX=10090 GN=Rpl23a PE=1 SV=1	11000.8	14843.7	12047.2	13049.3	9006.18	10347.6	9115.6	8785.24	12660	11519.6	15775.1	13049.3	9990.74	12280.2	8592.51	8750.05	1	4	3	5	3	2	0	0
P35441	14	12	89.6122	0.00562442	0.0251803	2.14487	0.9357	p8	p3	133639	TSP1_MOUSE Thrombospondin-1 OS=Mus musculus OX=10090 GN=Thbs1 PE=1 SV=1	4165.75	4172.99	6456.82	6440.88	9317.25	8493.29	13512	14226.9	4794.04	3238.5	8454.79	6440.88	10335.8	10079.6	12736.6	14169.9	0	0	3	2	5	4	6	3
P46978;Q3TDQ1	4	4	25.3848	0.00581432	0.0256924	2.66741	0.932636	p8	p3	81168.1	STT3A_MOUSE Dolichyl-diphosphooligosaccharide--protein glycosyltransferase subunit STT3A OS=Mus musculus OX=10090 GN=Stt3a PE=1 SV=1	2376.23	882.714	1496.66	1350.57	3686.08	3322.03	3419.75	5859.79	2734.62	685.042	1959.78	1350.57	4089.05	3942.49	3223.51	5836.32	0	0	0	0	3	0	3	2
Q9DB25	1	1	6.0089	0.00593638	0.0258955	2.76117	0.930669	p8	p3	37190.2	ALG5_MOUSE Dolichyl-phosphate beta-glucosyltransferase OS=Mus musculus OX=10090 GN=Alg5 PE=1 SV=1	137.784	332.895	169.427	271.892	596.544	408.433	795.916	717.288	158.565	258.348	221.854	271.892	661.758	484.716	750.242	714.415	0	0	0	0	0	1	0	0
Q3TTY5	5	3	33.0288	0.00606024	0.0261011	1.91681	0.928674	p8	p3	71379	K22E_MOUSE Keratin_ type II cytoskeletal 2 epidermal OS=Mus musculus OX=10090 GN=Krt2 PE=1 SV=1	6120.33	6011.84	4346.08	3732.41	11110.1	8503.4	7611.75	11514.6	7043.4	4665.57	5690.92	3732.41	12324.7	10091.6	7174.95	11468.5	2	2	0	0	2	0	0	0
Q99MV5	1	1	5.4955	0.00615538	0.0261795	2.17002	0.927143	p8	p3	134446	M10L1_MOUSE RNA helicase Mov10l1 OS=Mus musculus OX=10090 GN=Mov10l1 PE=1 SV=1	2313.29	3135.19	3507.13	4389.9	7070.6	5857.51	5823.45	10208.4	2662.18	2433.11	4592.36	4389.9	7843.56	6951.52	5489.28	10167.5	0	0	0	0	1	0	0	0
Q7TPW1	9	6	56.6065	0.00627655	0.0262049	2.1358	0.925196	p8	p3	72393.2	NEXN_MOUSE Nexilin OS=Mus musculus OX=10090 GN=Nexn PE=1 SV=3	1900.76	2744.31	3811.62	3812.97	7689.93	7221.74	6272.69	5021.2	2187.43	2129.76	4991.07	3812.97	8530.6	8570.55	5912.73	5001.08	0	1	2	2	2	3	2	2
Q6P5H2	6	6	41.9445	0.00631538	0.0262049	1.62487	0.924573	p8	p3	207752	NEST_MOUSE Nestin OS=Mus musculus OX=10090 GN=Nes PE=1 SV=1	2922.99	4611.8	3124.39	4465.18	5575.51	6434.65	6164.11	6400.82	3363.84	3579.05	4091.19	4465.18	6185.03	7636.46	5810.39	6375.18	0	0	0	0	6	0	3	0
Q9CYL5	1	1	5.3692	0.00647623	0.0265485	4.64233	0.921994	p8	p3	17204.2	GAPR1_MOUSE Golgi-associated plant pathogenesis-related protein 1 OS=Mus musculus OX=10090 GN=Glipr2 PE=1 SV=3	71.9282	213.571	69.573	108.175	227.725	786.2	664.098	472.52	82.7765	165.745	91.1014	108.175	252.621	933.038	625.989	470.628	0	0	0	0	0	1	0	0
Q8BMD8	3	2	18.3643	0.00673209	0.0270992	3.38945	0.917905	p8	p3	53130.2	SCMC1_MOUSE Calcium-binding mitochondrial carrier protein SCaMC-1 OS=Mus musculus OX=10090 GN=Slc25a24 PE=1 SV=1	723.76	198.896	394.783	864.649	1976.36	1580.3	1863.48	1975.93	832.918	154.356	516.942	864.649	2192.42	1875.46	1756.55	1968.02	0	0	0	0	1	2	2	1
Q9CZN7;P50431	9	7	62.3077	0.00679171	0.0270992	1.4821	0.916955	p8	p3	56272.1	GLYM_MOUSE Serine hydroxymethyltransferase_ mitochondrial OS=Mus musculus OX=10090 GN=Shmt2 PE=1 SV=1	4068.01	4354.12	4020.67	5037.62	5966.71	5802.93	5980.15	8157.93	4681.56	3379.07	5264.8	5037.62	6619	6886.74	5636.98	8125.26	2	0	2	2	4	3	3	6
O35326;Q3TWW8	2	1	13.2459	0.0068495	0.0270992	2.7252	0.916035	p3	p8	31005.5	SRSF5_MOUSE Serine/arginine-rich splicing factor 5 OS=Mus musculus OX=10090 GN=Srsf5 PE=1 SV=2	999.624	1929.57	1838.2	807.803	406.782	482.284	583.399	573.325	1150.39	1497.47	2407.01	807.803	451.252	572.36	549.921	571.029	0	1	1	0	0	0	0	0
Q8CHH9	3	1	20.0331	0.00709466	0.0277465	3.03226	0.912144	p8	p3	50154.6	SEPT8_MOUSE Septin-8 OS=Mus musculus OX=10090 GN=Septin8 PE=1 SV=4	1146.88	927.21	514.132	1845.88	3019.93	4767.15	3054.65	2603.6	1319.85	719.573	673.223	1845.88	3350.07	5657.51	2879.36	2593.17	0	0	0	0	1	0	0	0
Q9CR64	1	1	6.5202	0.00734602	0.028162	2.03024	0.908175	p8	p3	8359.03	KISHA_MOUSE Protein kish-A OS=Mus musculus OX=10090 GN=Tmem167a PE=1 SV=1	902.887	971.438	746.888	1056.11	1202.95	2088.18	1703.61	2471.11	1039.06	753.897	978.002	1056.11	1334.46	2478.19	1605.85	2461.21	0	0	0	0	0	0	0	1
Q60932	8	6	74.5227	0.00743497	0.028162	2.5112	0.906776	p8	p3	32522.6	VDAC1_MOUSE Voltage-dependent anion-selective channel protein 1 OS=Mus musculus OX=10090 GN=Vdac1 PE=1 SV=3	5582.82	4098.62	8278.26	11460.8	22954.2	15031.2	15567.9	20327.4	6424.83	3180.79	10839.8	11460.8	25463.6	17838.5	14674.6	20246	4	1	2	4	4	2	1	4
Q3U3Q1	3	1	16.6974	0.00744919	0.028162	1.87183	0.906553	p3	p8	53913.9	ULK3_MOUSE Serine/threonine-protein kinase ULK3 OS=Mus musculus OX=10090 GN=Ulk3 PE=2 SV=1	5172.87	5021.33	3516.76	5706.06	1790.96	2907.61	2993.68	2681.02	5953.05	3896.87	4604.98	5706.06	1986.75	3450.66	2821.89	2670.29	0	0	1	1	0	0	0	0
Q9WTP7	5	5	31.8091	0.00787518	0.0294447	1.52626	0.899898	p8	p3	25483.4	KAD3_MOUSE GTP:AMP phosphotransferase AK3_ mitochondrial OS=Mus musculus OX=10090 GN=Ak3 PE=1 SV=3	2899.56	2653.99	2456.76	2833.15	4882.72	4365.85	3085.82	4215.6	3336.88	2059.67	3216.96	2833.15	5416.5	5181.26	2908.74	4198.71	1	0	4	3	2	0	4	3
P54071	15	12	104.415	0.00796156	0.0294447	1.9639	0.898557	p8	p3	51362.5	IDHP_MOUSE Isocitrate dehydrogenase [NADP]_ mitochondrial OS=Mus musculus OX=10090 GN=Idh2 PE=1 SV=3	3802.25	6150.35	4538.08	4189.3	7862.8	6826.06	9223.2	12773.6	4375.71	4773.06	5942.33	4189.3	8722.36	8100.97	8693.93	12722.5	1	2	4	4	3	7	8	7
Q7TMM9;Q9CWF2	16	1	148.797	0.0081246	0.0297246	2.86399	0.896036	p8	p3	50306.3	TBB2A_MOUSE Tubulin beta-2A chain OS=Mus musculus OX=10090 GN=Tubb2a PE=1 SV=1	2438.06	730.008	2247.19	1950.96	6359.94	5591.28	4258.32	4887.25	2805.77	566.532	2942.55	1950.96	7055.21	6635.56	4013.96	4867.67	0	0	0	0	0	1	0	0
P02088;P02089;P02104	5	4	31.5535	0.00821786	0.0297459	2.88532	0.894598	p8	p3	15954.3	HBB1_MOUSE Hemoglobin subunit beta-1 OS=Mus musculus OX=10090 GN=Hbb-b1 PE=1 SV=2	2140.03	2963.15	6749.08	3907.02	13525.9	6927.89	12451.9	12564.9	2462.8	2299.59	8837.49	3907.02	15004.5	8221.82	11737.3	12514.5	0	0	1	1	2	2	4	2
P51881	14	5	122.662	0.00855645	0.0306455	2.16631	0.889413	p8	p3	33159.5	ADT2_MOUSE ADP/ATP translocase 2 OS=Mus musculus OX=10090 GN=Slc25a5 PE=1 SV=3	6616.94	7208.41	11860.6	10208.6	15645.6	14051.4	26186.4	21875.7	7614.92	5594.18	15530.8	10208.6	17355.9	16675.7	24683.7	21788	3	2	3	3	3	2	5	3
Q76MZ3	4	4	20.7424	0.00873693	0.0307336	2.32687	0.88667	p8	p3	66121.1	2AAA_MOUSE Serine/threonine-protein phosphatase 2A 65 kDa regulatory subunit A alpha isoform OS=Mus musculus OX=10090 GN=Ppp2r1a PE=1 SV=3	655.205	694.015	933.657	488.374	931.28	1689.94	1905.84	1921.29	754.024	538.599	1222.56	488.374	1033.09	2005.58	1796.47	1913.59	0	0	3	1	0	0	0	0
Q80XN0	3	3	18.8754	0.0087617	0.0307336	5.3379	0.886295	p8	p3	38641.3	BDH_MOUSE D-beta-hydroxybutyrate dehydrogenase_ mitochondrial OS=Mus musculus OX=10090 GN=Bdh1 PE=1 SV=2	226.311	55.9434	207.647	386.497	1031.93	597.364	1211.1	1837.74	260.443	43.4156	271.9	386.497	1144.74	708.933	1141.6	1830.37	0	0	0	1	1	0	1	2
P39876	3	2	21.5017	0.00933634	0.0322896	9.12055	0.87767	p8	p3	24923.4	TIMP3_MOUSE Metalloproteinase inhibitor 3 OS=Mus musculus OX=10090 GN=Timp3 PE=1 SV=1	210.043	33.756	1146.12	170.999	4063.65	1799.69	5158.25	3214.85	241.721	26.1968	1500.77	170.999	4507.89	2135.81	4862.25	3201.97	0	0	0	0	2	1	1	1
A0AUP1	1	1	5.2203	0.0093951	0.0322896	467.815	0.876797	p3	p8	52777.2	CC112_MOUSE Coiled-coil domain-containing protein 112 OS=Mus musculus OX=10090 GN=Ccdc112 PE=2 SV=2	39669.2	167.046	35149.9	47355.4	4.85939	21.2133	25.4663	209.978	45652.2	129.638	46026.6	47355.4	5.39062	25.1754	24.0049	209.137	0	0	0	2	0	0	0	0
Q8BHN3	8	7	54.1303	0.00962695	0.0325457	2.0491	0.873369	p8	p3	107368	GANAB_MOUSE Neutral alpha-glucosidase AB OS=Mus musculus OX=10090 GN=Ganab PE=1 SV=1	1475.02	877.849	1532.87	1793.93	2249.13	2403.86	3542.39	3442.8	1697.49	681.267	2007.19	1793.93	2495	2852.83	3339.11	3429.01	0	0	1	0	2	5	0	3
P97929	5	4	25.9831	0.00975339	0.0325457	3.5001	0.87151	p8	p3	374998	BRCA2_MOUSE Breast cancer type 2 susceptibility protein homolog OS=Mus musculus OX=10090 GN=Brca2 PE=1 SV=2	3599.28	1430.84	5965.44	5866.79	17039.7	18956.5	13203.4	9820.36	4142.12	1110.42	7811.36	5866.79	18902.5	22497	12445.7	9781.02	0	0	1	3	0	0	0	0
Q64467	3	1	22.7371	0.00999017	0.0325457	5.01218	0.868051	p8	p3	48398.4	G3PT_MOUSE Glyceraldehyde-3-phosphate dehydrogenase_ testis-specific OS=Mus musculus OX=10090 GN=Gapdhs PE=1 SV=1	388.661	202.583	556.451	1518.98	5310.57	3442.41	1645.4	2967.49	447.28	157.217	728.637	1518.98	5891.12	4085.35	1550.98	2955.61	0	0	0	0	1	0	0	0
P17751	6	6	50.0797	0.0100567	0.0325457	2.68895	0.867083	p3	p8	27054.8	TPIS_MOUSE Triosephosphate isomerase OS=Mus musculus OX=10090 GN=Tpi1 PE=1 SV=5	5829.81	5224	6898	9700.8	2246.78	2972.69	3849.4	1214.92	6709.07	4054.16	9032.49	9700.8	2492.4	3527.91	3628.5	1210.05	4	3	4	5	0	0	2	2
Q9DAW9	11	7	93.2896	0.0100905	0.0325457	1.86188	0.866593	p8	p3	36599.9	CNN3_MOUSE Calponin-3 OS=Mus musculus OX=10090 GN=Cnn3 PE=1 SV=1	8368.27	10291.2	12385.1	14133.6	15437.8	22992.5	18637.7	27048.2	9630.39	7986.62	16217.5	14133.6	17125.5	27286.9	17568.2	26939.9	3	2	6	4	4	6	4	6
P99026	2	2	11.3777	0.0101835	0.0325457	2.56579	0.865246	p3	p8	29230.2	PSB4_MOUSE Proteasome subunit beta type-4 OS=Mus musculus OX=10090 GN=Psmb4 PE=1 SV=1	1354.67	1307.8	2947.24	1198.39	785.79	690.875	717.892	458.856	1558.99	1014.94	3859.22	1198.39	871.693	819.91	676.696	457.018	0	0	1	0	0	1	0	0
Q9D051	6	6	42.1226	0.0101912	0.0325457	2.39227	0.865136	p8	p3	39279.4	ODPB_MOUSE Pyruvate dehydrogenase E1 component subunit beta_ mitochondrial OS=Mus musculus OX=10090 GN=Pdhb PE=1 SV=1	1571.74	1619.94	2705.59	901.709	3191.62	3453.39	5213.17	4406.82	1808.79	1257.18	3542.8	901.709	3540.53	4098.38	4914.01	4389.17	0	1	0	1	2	3	3	3
Q8CH72	1	1	6.8302	0.0102348	0.0325457	2.8336	0.864505	p8	p3	73654.3	TRI32_MOUSE E3 ubiquitin-protein ligase TRIM32 OS=Mus musculus OX=10090 GN=Trim32 PE=1 SV=2	972.73	2009.78	2669.33	2006.4	3059.21	5958.64	5285.07	7397.5	1119.44	1559.71	3495.32	2006.4	3393.64	7071.54	4981.79	7367.87	0	0	0	0	0	0	1	0
P09055	6	5	39.4305	0.0104482	0.0329166	1.30203	0.861436	p8	p3	91482	ITB1_MOUSE Integrin beta-1 OS=Mus musculus OX=10090 GN=Itgb1 PE=1 SV=1	21974.9	27994.4	25255.9	25240.4	35399.1	33784.5	33637.5	27988.3	25289.2	21725.4	33071	25240.4	39269	40094.5	31707.2	27876.2	3	2	4	2	3	4	3	3
Q9DBG3	10	6	61.0859	0.0105948	0.0330721	3.40688	0.859342	p8	p3	105495	AP2B1_MOUSE AP-2 complex subunit beta OS=Mus musculus OX=10090 GN=Ap2b1 PE=1 SV=1	290.796	307.476	195.242	582.397	615.235	977.453	2007.29	1087.58	334.654	238.621	255.657	582.397	682.493	1160.01	1892.1	1083.23	0	0	0	0	1	3	2	1
Q8VEM8	10	10	79.8394	0.0111321	0.0344334	1.41199	0.851755	p8	p3	40088.6	MPCP_MOUSE Phosphate carrier protein_ mitochondrial OS=Mus musculus OX=10090 GN=Slc25a3 PE=1 SV=1	22680.8	26775.7	31202.5	28061.1	36339.6	38540.2	32978.9	45652.6	26101.6	20779.6	40857.6	28061.1	40312.2	45738.4	31086.4	45469.7	5	4	7	6	5	6	6	5
Q80X90	27	15	182.335	0.0112678	0.0345392	2.25325	0.849861	p8	p3	280277	FLNB_MOUSE Filamin-B OS=Mus musculus OX=10090 GN=Flnb PE=1 SV=3	7409.32	4744.34	11182.3	7801.47	13392.8	15173.4	25919.9	15674.4	8526.8	3681.91	14642.6	7801.47	14856.9	18007.3	24432.5	15611.6	1	3	6	4	2	5	3	5
Q9D1P2	1	1	6.7093	0.0116873	0.0355054	3.509	0.844063	p8	p3	53087.2	KAT8_MOUSE Histone acetyltransferase KAT8 OS=Mus musculus OX=10090 GN=Kat8 PE=1 SV=1	227.022	1323.61	801.362	741.291	1994.87	2616.92	2606.19	3636.38	261.262	1027.21	1049.33	741.291	2212.95	3105.68	2456.64	3621.81	0	0	0	0	1	0	0	0
P51150	7	6	51.2915	0.0119884	0.0360978	1.97644	0.839955	p8	p3	23774.9	RAB7A_MOUSE Ras-related protein Rab-7a OS=Mus musculus OX=10090 GN=Rab7a PE=1 SV=2	3834.69	3331.74	3808	6111.8	6706.67	6343.2	11293.4	9426.74	4413.05	2585.64	4986.33	6111.8	7439.85	7527.93	10645.3	9388.98	2	2	2	2	2	2	3	4
Q9JI91	15	4	105.754	0.012578	0.0375407	2.72084	0.832039	p8	p3	104404	ACTN2_MOUSE Alpha-actinin-2 OS=Mus musculus OX=10090 GN=Actn2 PE=1 SV=2	755.322	398.049	1261.27	1457.43	3122.81	3033.13	1975.37	2403.96	869.241	308.911	1651.55	1457.43	3464.2	3599.63	1862.01	2394.33	2	0	0	1	0	0	1	0
P24369	14	13	130.813	0.0134583	0.0398189	1.52479	0.820526	p8	p3	23713.5	PPIB_MOUSE Peptidyl-prolyl cis-trans isomerase B OS=Mus musculus OX=10090 GN=Ppib PE=1 SV=2	38884.8	63533.2	50838.8	63236.7	81159.9	73100.6	82519.1	93327.1	44749.5	49305.8	66570.2	63236.7	90032.4	86753.7	77783.8	92953.3	7	6	8	11	8	7	11	11
Q62093	3	3	21.9273	0.0138975	0.0407552	1.64737	0.814918	p3	p8	25476.4	SRSF2_MOUSE Serine/arginine-rich splicing factor 2 OS=Mus musculus OX=10090 GN=Srsf2 PE=1 SV=4	4910.61	7023.26	6115.31	5599.74	2495.28	4630.48	3394.93	3834.86	5651.24	5450.49	8007.6	5599.74	2768.06	5495.32	3200.11	3819.5	2	1	3	2	0	1	1	1
Q9D8N0	10	9	87.9497	0.0140623	0.0407552	1.78095	0.812835	p3	p8	50403	EF1G_MOUSE Elongation factor 1-gamma OS=Mus musculus OX=10090 GN=Eef1g PE=1 SV=3	30872.3	21184.6	25110.6	27688.7	14096.2	18089.3	17518.9	9172.09	35528.5	16440.6	32880.7	27688.7	15637.2	21467.9	16513.6	9135.36	6	6	6	7	4	5	3	2
O54734	7	7	47.1336	0.0142052	0.0407552	1.51596	0.811039	p8	p3	49256.1	OST48_MOUSE Dolichyl-diphosphooligosaccharide--protein glycosyltransferase 48 kDa subunit OS=Mus musculus OX=10090 GN=Ddost PE=1 SV=2	3970.99	4292.34	3533.8	6064.65	6840.39	7392.64	5833.93	7010.77	4569.9	3331.12	4627.29	6064.65	7588.18	8773.37	5499.15	6982.69	3	0	2	4	4	4	2	1
Q6ZQM8	4	1	23.3109	0.0142539	0.0407552	2.85224	0.81043	p8	p3	60499.3	UD17_MOUSE UDP-glucuronosyltransferase 1A7 OS=Mus musculus OX=10090 GN=Ugt1a7 PE=1 SV=1	912.044	4609.51	1822.9	2078.67	7236.73	7304.61	7597.86	4737.82	1049.6	3577.27	2386.97	2078.67	8027.85	8668.9	7161.86	4718.84	0	0	0	0	0	1	0	0
P0DP26;P0DP27;P0DP28;Q9D6P8;P20801	10	10	105.196	0.0149896	0.0425016	1.60688	0.801346	p8	p3	16837.7	CALM1_MOUSE Calmodulin-1 OS=Mus musculus OX=10090 GN=Calm1 PE=1 SV=1	33391.3	62857.5	51830.4	58120.8	86745.3	81281.6	89839.5	73472.9	38427.5	48781.4	67868.5	58120.8	96228.4	96462.6	84684.1	73178.6	5	4	8	8	6	7	6	10
P80316	14	12	90.7632	0.0156805	0.0438918	1.84154	0.79303	p8	p3	60080.5	TCPE_MOUSE T-complex protein 1 subunit epsilon OS=Mus musculus OX=10090 GN=Cct5 PE=1 SV=1	5971.25	8917.74	11826.6	12211.6	14437.1	19114.5	16051.8	22082.3	6871.84	6920.73	15486.2	12211.6	16015.4	22684.6	15130.7	21993.9	5	1	6	2	4	3	2	1
O08807	8	5	55.7481	0.0157379	0.0438918	1.5702	0.792348	p8	p3	31280.7	PRDX4_MOUSE Peroxiredoxin-4 OS=Mus musculus OX=10090 GN=Prdx4 PE=1 SV=1	3767.53	5203.93	3876.97	4196.59	6140.48	7840.33	4951.24	7832	4335.75	4038.58	5076.64	4196.59	6811.76	9304.67	4667.12	7800.63	1	2	1	1	0	0	1	1
P17742;Q99KR7	12	12	107.308	0.0160882	0.0445039	1.57084	0.788216	p3	p8	18142.5	PPIA_MOUSE Peptidyl-prolyl cis-trans isomerase A OS=Mus musculus OX=10090 GN=Ppia PE=1 SV=2	16288.6	28134.8	24492.4	22333	12697.3	14471.1	13770.7	17150	18745.2	21834.4	32071.2	22333	14085.4	17173.9	12980.5	17081.3	6	7	7	6	5	4	3	4
P17225;Q91Z31	10	8	67.4531	0.0163242	0.0447926	1.88726	0.785461	p8	p3	56706.3	PTBP1_MOUSE Polypyrimidine tract-binding protein 1 OS=Mus musculus OX=10090 GN=Ptbp1 PE=1 SV=2	2489.38	2488.94	2065.75	3012.06	4758.3	4983.84	2879.05	6357.35	2864.83	1931.58	2704.97	3012.06	5278.48	5914.67	2713.84	6331.88	0	0	2	4	2	4	1	5
P14211	15	14	141.695	0.0166667	0.0453667	2.12315	0.781503	p8	p3	48165.7	CALR_MOUSE Calreticulin OS=Mus musculus OX=10090 GN=Calr PE=1 SV=1	24853.3	64430.5	46213.4	44052.3	85133.5	70321.2	93883.2	131872	28601.7	50002.2	60513.5	44052.3	94440.4	83455.1	88495.8	131344	6	6	9	5	7	9	7	16
P24547	3	3	18.4596	0.0168383	0.04547	2.51122	0.779537	p3	p8	56214.4	IMDH2_MOUSE Inosine-5'-monophosphate dehydrogenase 2 OS=Mus musculus OX=10090 GN=Impdh2 PE=1 SV=2	567.598	540.753	688.551	551.064	137.637	313.05	101.771	382.534	653.204	419.658	901.614	551.064	152.684	371.518	95.931	381.002	2	0	1	0	0	0	0	0
O35639	8	7	53.7707	0.0176157	0.046622	1.20512	0.770778	p3	p8	36555.2	ANXA3_MOUSE Annexin A3 OS=Mus musculus OX=10090 GN=Anxa3 PE=1 SV=4	5025.07	5782.05	5973.66	5670.07	4102.99	4941.77	4936.36	4648.49	5782.96	4487.24	7822.12	5670.07	4551.53	5864.75	4653.09	4629.87	0	2	1	2	1	1	2	0
P68372;Q9D6F9	18	2	167.668	0.0176468	0.046622	2.07913	0.770433	p3	p8	50287.4	TBB4B_MOUSE Tubulin beta-4B chain OS=Mus musculus OX=10090 GN=Tubb4b PE=1 SV=1	7429.66	12185.3	9965.08	16122.6	4763.93	3897.78	5197.85	8122.07	8550.22	9456.53	13048.6	16122.6	5284.72	4625.77	4899.57	8089.54	3	2	2	1	1	1	1	1
P35564	6	5	39.0481	0.0178492	0.046622	3.0468	0.768193	p8	p3	67677.2	CALX_MOUSE Calnexin OS=Mus musculus OX=10090 GN=Canx PE=1 SV=1	2269.7	1389.96	4628.88	7473.09	11712.9	8612.29	11010.1	16687.3	2612.02	1078.7	6061.21	7473.09	12993.4	10220.8	10378.3	16620.4	2	0	3	2	4	3	3	3
Q99LF4	8	8	47.5497	0.0179402	0.046622	1.29869	0.767191	p8	p3	55762.7	RTCB_MOUSE RNA-splicing ligase RtcB homolog OS=Mus musculus OX=10090 GN=Rtcb PE=1 SV=1	3165.18	3639.2	4035.64	4126.59	4574	4936.75	4348.04	5578.14	3642.56	2824.25	5284.42	4126.59	5074.04	5858.79	4098.53	5555.8	0	0	0	0	3	3	6	2
Q61029;Q61033	2	2	12.1079	0.0180689	0.046622	2.97907	0.765779	p3	p8	50429.8	LAP2B_MOUSE Lamina-associated polypeptide 2_ isoforms beta/delta/epsilon/gamma OS=Mus musculus OX=10090 GN=Tmpo PE=1 SV=4	1009.99	1554.85	1555.95	3767.64	748.74	709.229	758.947	431.032	1162.32	1206.66	2037.41	3767.64	830.592	841.692	715.395	429.305	0	1	2	0	0	0	0	0
Q8CAQ8	5	5	27.7271	0.01813	0.046622	1.63608	0.765111	p8	p3	84299.4	MIC60_MOUSE MICOS complex subunit Mic60 OS=Mus musculus OX=10090 GN=Immt PE=1 SV=1	2320.99	2866.81	1944.83	3430.57	3839.83	4140.91	3695.72	5605.76	2671.04	2224.83	2546.63	3430.57	4259.6	4914.31	3483.64	5583.3	0	0	0	0	0	5	0	0
Q00PI9	1	1	5.8147	0.0182241	0.046622	2.33134	0.764085	p8	p3	85567.7	HNRL2_MOUSE Heterogeneous nuclear ribonucleoprotein U-like protein 2 OS=Mus musculus OX=10090 GN=Hnrnpul2 PE=1 SV=2	2275.27	1807.97	620.676	1778.68	3552.2	4328.76	3506.85	3725.33	2618.43	1403.1	812.736	1778.68	3940.53	5137.24	3305.61	3710.41	0	0	0	0	0	0	1	0
Q9Z2K1	5	2	38.5039	0.0184232	0.0467797	7.19197	0.761924	p8	p3	52005.7	K1C16_MOUSE Keratin_ type I cytoskeletal 16 OS=Mus musculus OX=10090 GN=Krt16 PE=1 SV=3	515.24	171.209	684.382	839.416	1340.42	5387.8	1425.69	7742.13	592.949	132.869	896.154	839.416	1486.96	6394.08	1343.87	7711.12	0	0	1	0	0	4	1	0
Q8K214	1	1	5.3501	0.0190152	0.0478612	5.71111	0.755585	p3	p8	79581.9	SCMH1_MOUSE Polycomb protein SCMH1 OS=Mus musculus OX=10090 GN=Scmh1 PE=1 SV=1	382.175	264.155	130.424	55.3364	29.5175	61.3287	16.3177	38.5329	439.816	205.001	170.782	55.3364	32.7444	72.7831	15.3814	38.3786	0	0	1	0	0	0	0	0
Q9ERD7	15	1	133.753	0.0191305	0.0478612	381.244	0.754365	p8	p3	50875	TBB3_MOUSE Tubulin beta-3 chain OS=Mus musculus OX=10090 GN=Tubb3 PE=1 SV=1	1.83582	0	0	0	450.935	2.86495	8.67079	237.425	2.1127	0	0	0	500.231	3.40004	8.17322	236.474	0	0	0	0	0	0	0	1
P20065	1	1	15.6443	0.0194886	0.0484014	4.34089	0.750605	p3	p8	5679.49	TYB4_MOUSE Thymosin beta-4 OS=Mus musculus OX=10090 GN=Tmsb4x PE=1 SV=1	1234.56	3060.35	1559	3202.45	111.514	678.865	705.275	590.638	1420.76	2375.02	2041.41	3202.45	123.705	805.656	664.803	588.272	2	0	1	2	0	0	0	0
Q8R4Y8	1	1	5.4407	0.0198205	0.0488687	11.0723	0.747161	p8	p3	252025	RTTN_MOUSE Rotatin OS=Mus musculus OX=10090 GN=Rttn PE=1 SV=2	68.0245	113.277	58.8151	103.854	1975.48	259.497	1400.55	173.032	78.284	87.9103	77.0146	103.854	2191.44	307.964	1320.18	172.339	0	0	0	1	0	0	0	0
P21550	9	3	59.6667	0.0202568	0.0495852	3.67743	0.742689	p8	p3	47367.1	ENOB_MOUSE Beta-enolase OS=Mus musculus OX=10090 GN=Eno3 PE=1 SV=3	3643.22	950.815	3545.75	4586.59	7800.69	12233.6	6747.94	20018.1	4192.7	737.893	4642.93	4586.59	8653.47	14518.5	6360.71	19937.9	0	0	0	1	0	0	1	1
Q9DCV7;P11679;P07744;P50446;Q8BGZ7;Q922U2;Q9Z331	9	1	73.1562	0.0207184	0.0503529	7.05407	0.738027	p8	p3	50708.9	K2C7_MOUSE Keratin_ type II cytoskeletal 7 OS=Mus musculus OX=10090 GN=Krt7 PE=1 SV=1	508.59	74.0618	1182.12	1323.97	5782.77	2044.63	8579.72	5381.04	585.296	57.4766	1547.91	1323.97	6414.94	2426.51	8087.37	5359.48	0	0	1	0	1	0	0	0
Q61879	69	40	543.73	0.0213801	0.0515925	2.58401	0.731464	p3	p8	229966	MYH10_MOUSE Myosin-10 OS=Mus musculus OX=10090 GN=Myh10 PE=1 SV=2	104710	33958.2	102855	72353.3	27368.3	29575.7	40062.4	24462.2	120502	26353.7	134682	72353.3	30360.2	35099.6	37763.4	24364.2	13	14	12	7	14	9	7	13
P06728	2	2	10.2386	0.0216166	0.0517959	12.2966	0.729152	p8	p3	45029.1	APOA4_MOUSE Apolipoprotein A-IV OS=Mus musculus OX=10090 GN=Apoa4 PE=1 SV=3	97.2725	29.6463	5614.13	73.0727	7252.75	10313	50901.3	3026.82	111.943	23.0074	7351.34	73.0727	8045.62	12239.2	47980.4	3014.7	0	0	0	0	2	0	0	0
Q61656	16	12	116.203	0.0218262	0.0519324	1.68382	0.727118	p3	p8	69803.6	DDX5_MOUSE Probable ATP-dependent RNA helicase DDX5 OS=Mus musculus OX=10090 GN=Ddx5 PE=1 SV=2	6146.61	12578.7	7603.28	8217.38	5797.57	5036.95	4474.91	5207.02	7073.65	9761.91	9956	8217.38	6431.36	5977.7	4218.12	5186.17	5	7	5	4	4	1	2	5
P14602	3	3	21.0584	0.022437	0.0530151	3.45131	0.721264	p8	p3	23070.9	HSPB1_MOUSE Heat shock protein beta-1 OS=Mus musculus OX=10090 GN=Hspb1 PE=1 SV=3	261.226	731.527	697.262	1209.79	3870.74	2332.54	2721.59	1083.25	300.624	567.712	913.019	1209.79	4293.9	2768.19	2565.41	1078.91	0	0	1	3	1	2	2	0
P07901	22	11	193.35	0.0227234	0.0530716	1.68034	0.718559	p3	p8	85187.2	HS90A_MOUSE Heat shock protein HSP 90-alpha OS=Mus musculus OX=10090 GN=Hsp90aa1 PE=1 SV=4	15982.8	28607.9	20315.2	23798.8	9340.98	13749	13506.4	16193.3	18393.3	22201.5	26601.4	23798.8	10362.1	16316.9	12731.3	16128.5	6	7	7	7	4	5	4	4
O70251	4	4	29.3857	0.0227729	0.0530716	1.47914	0.718094	p3	p8	24864.8	EF1B_MOUSE Elongation factor 1-beta OS=Mus musculus OX=10090 GN=Eef1b PE=1 SV=5	9815.09	12938.8	9592.66	13526.4	7291.07	9826.94	6304.05	7591.16	11295.4	10041.3	12561	13526.4	8088.14	11662.3	5942.3	7560.76	3	3	2	3	2	2	3	3
Q8R180	6	4	37.9196	0.0231883	0.053672	1.7796	0.714218	p8	p3	54939.9	ERO1A_MOUSE ERO1-like protein alpha OS=Mus musculus OX=10090 GN=Ero1a PE=1 SV=2	1989.74	1275.2	1400.21	2314.16	2068.8	3708.89	3233.4	3409.33	2289.84	989.636	1833.49	2314.16	2294.96	4401.6	3047.85	3395.68	0	0	0	0	1	3	2	3
P62827	6	3	44.1108	0.0238763	0.054891	1.87547	0.707907	p3	p8	24594.2	RAN_MOUSE GTP-binding nuclear protein Ran OS=Mus musculus OX=10090 GN=Ran PE=1 SV=3	4128.66	8344.59	9034.75	7626.75	3120.29	4702.63	3596.1	4115.65	4751.35	6475.93	11830.4	7626.75	3461.4	5580.94	3389.74	4099.16	1	2	1	2	0	2	0	0
P09541	2	2	12.3629	0.0244177	0.0557591	1.52278	0.703032	p8	p3	21273.1	MYL4_MOUSE Myosin light chain 4 OS=Mus musculus OX=10090 GN=Myl4 PE=1 SV=3	1506.49	2448.62	2231.15	1983.43	2365.81	3578.74	3008.33	3487.77	1733.7	1900.29	2921.54	1983.43	2624.44	4247.14	2835.69	3473.8	0	1	1	0	2	1	1	1
Q78XF5	1	1	7.4701	0.024627	0.0558621	6.13049	0.70117	p8	p3	16929.4	OSTC_MOUSE Oligosaccharyltransferase complex subunit OSTC OS=Mus musculus OX=10090 GN=Ostc PE=1 SV=1	265.858	33.6193	91.4299	139.51	571.335	208.278	1611.44	860.663	305.955	26.0907	119.722	139.51	633.794	247.178	1518.97	857.216	0	0	0	0	1	0	1	1
P14685	1	1	5.0105	0.0254815	0.0571711	1.33573	0.693684	p3	p8	60832.4	PSMD3_MOUSE 26S proteasome non-ATPase regulatory subunit 3 OS=Mus musculus OX=10090 GN=Psmd3 PE=1 SV=3	361.867	320.025	326.243	310.204	262.406	186.753	243.906	293.912	416.445	248.359	427.194	310.204	291.092	221.633	229.909	292.735	0	0	0	1	0	0	0	0
A2A8L1	2	1	8.227	0.0255402	0.0571711	16.0487	0.693177	p8	p3	223998	CHD5_MOUSE Chromodomain-helicase-DNA-binding protein 5 OS=Mus musculus OX=10090 GN=Chd5 PE=1 SV=1	30.6224	55.8174	53.5097	448.409	6637.86	955.37	1634.83	214.321	35.2409	43.3178	70.0675	448.409	7363.52	1133.81	1541.01	213.463	0	0	0	0	1	0	0	0
P27601	3	1	21.0331	0.0258044	0.0573851	7.43239	0.690904	p3	p8	44396.9	GNA13_MOUSE Guanine nucleotide-binding protein subunit alpha-13 OS=Mus musculus OX=10090 GN=Gna13 PE=1 SV=1	752.617	247.569	125.565	62.5772	53.994	35.0065	26.844	44.0406	866.128	192.129	164.419	62.5772	59.8966	41.5446	25.3036	43.8642	0	1	0	0	0	0	0	0
P62754	6	6	44.588	0.0261361	0.0576207	1.31302	0.688075	p3	p8	28851.8	RS6_MOUSE 40S ribosomal protein S6 OS=Mus musculus OX=10090 GN=Rps6 PE=1 SV=1	11397.9	11049.5	11320.2	13383.5	10260.8	10184.3	8197.62	7267.56	13117	8575.09	14823.1	13383.5	11382.5	12086.5	7727.2	7238.45	3	3	3	3	1	2	2	2
Q6URW6	23	9	155.947	0.0263228	0.0576207	1.65794	0.686495	p8	p3	229498	MYH14_MOUSE Myosin-14 OS=Mus musculus OX=10090 GN=Myh14 PE=1 SV=1	4754.73	7142.65	3713.72	5628.7	8035.54	11195.1	6678.61	9305.1	5471.84	5543.15	4862.88	5628.7	8913.99	13286	6295.36	9267.83	2	1	1	1	1	1	2	1
Q9QXS1	92	82	559.735	0.0264184	0.0576207	1.35465	0.685689	p8	p3	536127	PLEC_MOUSE Plectin OS=Mus musculus OX=10090 GN=Plec PE=1 SV=3	73724.4	79643.6	104065	112235	115470	127580	120548	137173	84843.6	61808.5	136266	112235	128094	151408	113630	136623	21	19	22	24	18	25	21	33
P99024	21	4	199.047	0.0273351	0.0592404	1.35503	0.678075	p8	p3	50127.2	TBB5_MOUSE Tubulin beta-5 chain OS=Mus musculus OX=10090 GN=Tubb5 PE=1 SV=1	16698.4	18263.3	21044.1	21725.9	24447.4	21817.5	32269.6	26794.5	19216.8	14173.5	27555.8	21725.9	27120	25892.4	30417.8	26687.1	2	1	1	2	3	1	1	5
P0CG49;P0CG50;P62983;P62984	5	5	50.8613	0.0275617	0.0593074	1.48501	0.676224	p3	p8	34368.6	UBB_MOUSE Polyubiquitin-B OS=Mus musculus OX=10090 GN=Ubb PE=2 SV=1	30417	35398.1	40508.5	45398.6	26164.3	26797.5	18475.9	30731.7	35004.5	27471.2	53043.3	45398.6	29024.6	31802.5	17415.6	30608.6	3	4	5	3	3	2	3	4
P62281	8	7	64.9394	0.0277147	0.0593074	1.56639	0.674981	p3	p8	18601.8	RS11_MOUSE 40S ribosomal protein S11 OS=Mus musculus OX=10090 GN=Rps11 PE=1 SV=3	8382.48	8333.74	10485	11998.9	4143.72	7468.19	6539.83	6874.06	9646.73	6467.51	13729.5	11998.9	4596.72	8863.03	6164.54	6846.53	6	4	6	4	0	1	4	3
P08113	34	31	291.731	0.0282483	0.0600151	1.45006	0.670686	p8	p3	92761.1	ENPL_MOUSE Endoplasmin OS=Mus musculus OX=10090 GN=Hsp90b1 PE=1 SV=2	64578.4	57500.6	84692.6	94633.9	95248.7	101118	111107	129582	74318.2	44624.1	110900	94633.9	105661	120004	104731	129063	13	14	17	17	16	19	17	22
P61211	3	3	17.998	0.0283981	0.0600151	5.96104	0.669491	p8	p3	20525.7	ARL1_MOUSE ADP-ribosylation factor-like protein 1 OS=Mus musculus OX=10090 GN=Arl1 PE=1 SV=1	197.576	460.228	343.799	145.495	1364.29	335.975	3496.37	1641.27	227.375	357.166	450.183	145.495	1513.44	398.725	3295.73	1634.7	0	0	0	0	2	0	2	1
Q8BTM8	88	75	915.437	0.0289273	0.060756	1.33527	0.665313	p8	p3	284073	FLNA_MOUSE Filamin-A OS=Mus musculus OX=10090 GN=Flna PE=1 SV=5	222275	326795	303611	339227	353292	419924	394330	423974	255799	253613	397559	339227	391915	498353	371701	422276	41	42	60	62	44	67	54	62
Q9D0E1;Q91VC4	27	26	199.894	0.029258	0.0610367	1.83521	0.662732	p8	p3	77991.2	HNRPM_MOUSE Heterogeneous nuclear ribonucleoprotein M OS=Mus musculus OX=10090 GN=Hnrnpm PE=1 SV=3	10878.5	10712.1	15189.2	9755.08	16724.4	14841	33008.7	20827	12519.2	8313.24	19889.3	9755.08	18552.8	17612.9	31114.5	20743.6	7	7	9	7	12	8	9	12
Q64435	5	2	28.7804	0.0294197	0.0610367	17.6754	0.661479	p8	p3	61066	UD16_MOUSE UDP-glucuronosyltransferase 1-6 OS=Mus musculus OX=10090 GN=Ugt1a6 PE=1 SV=1	30.6701	16.0834	38.2986	117.082	792.223	46.8391	1583.28	1150.45	35.2958	12.4817	50.1496	117.082	878.829	55.5872	1492.43	1145.84	0	0	0	0	1	1	2	0
O08547	7	7	61.8969	0.0298352	0.0612311	1.45531	0.658284	p8	p3	24911.7	SC22B_MOUSE Vesicle-trafficking protein SEC22b OS=Mus musculus OX=10090 GN=Sec22b PE=1 SV=3	10631.9	9650.23	7658.52	9656.02	11246.4	12213.7	18352.2	12902.5	12235.4	7489.19	10028.3	9656.02	12475.9	14494.9	17299	12850.8	1	0	3	2	6	2	4	5
Q9JJR9	2	2	23.4698	0.0298733	0.0612311	3.72863	0.657992	p8	p3	27278.2	NRIP3_MOUSE Nuclear receptor-interacting protein 3 OS=Mus musculus OX=10090 GN=Nrip3 PE=1 SV=1	1122.82	1923.87	3678.94	675.917	2874.58	4953.17	13025.4	6744.43	1292.16	1493.05	4817.33	675.917	3188.83	5878.28	12278	6717.41	0	0	0	0	0	0	4	0
P10630	9	2	63.4062	0.0301752	0.0614224	5.71338	0.655696	p8	p3	46630.5	IF4A2_MOUSE Eukaryotic initiation factor 4A-II OS=Mus musculus OX=10090 GN=Eif4a2 PE=1 SV=2	413.867	88.8327	2762	2481.57	11927.4	4438.11	7088.49	9376.6	476.287	68.9398	3616.66	2481.57	13231.3	5267.02	6681.72	9339.05	0	0	1	0	0	0	1	0
Q9Z247	4	3	24.7788	0.0303277	0.0614224	1.5518	0.654543	p8	p3	63451.7	FKBP9_MOUSE Peptidyl-prolyl cis-trans isomerase FKBP9 OS=Mus musculus OX=10090 GN=Fkbp9 PE=1 SV=1	6090.89	9187.3	9851.86	11531.8	11824.4	13899.1	13354.2	17814.4	7009.53	7129.92	12900.4	11531.8	13117	16495	12587.9	17743.1	0	0	1	0	0	2	0	1
Q922R8	13	12	107.138	0.0315916	0.0636036	1.5829	0.645166	p8	p3	48499.6	PDIA6_MOUSE Protein disulfide-isomerase A6 OS=Mus musculus OX=10090 GN=Pdia6 PE=1 SV=3	12764	17134.1	16381.2	23489.9	25789.8	27302.6	21224.5	36120.8	14689	13297.1	21450.2	23489.9	28609.1	32401.9	20006.6	35976.1	0	3	2	5	6	8	6	7
P14206	8	7	58.553	0.031842	0.0637307	1.87417	0.643345	p3	p8	32952.2	RSSA_MOUSE 40S ribosomal protein SA OS=Mus musculus OX=10090 GN=Rpsa PE=1 SV=4	18973.5	21911.9	23583.8	27176.5	7924.03	6938.2	17966.5	16070.5	21835.1	17005	30881.5	27176.5	8790.29	8234.06	16935.5	16006.2	3	4	5	4	2	1	5	4
P61027;Q9DD03	7	5	52.8946	0.0331705	0.0656143	1.85128	0.633881	p8	p3	22769.1	RAB10_MOUSE Ras-related protein Rab-10 OS=Mus musculus OX=10090 GN=Rab10 PE=1 SV=1	4681.3	2978.6	6782.17	9155.87	11289.5	11354.8	8896.72	12145.4	5387.34	2311.58	8880.81	9155.87	12523.6	13475.6	8386.18	12096.7	1	1	1	2	1	2	0	2
P56395	5	4	64.8248	0.0331932	0.0656143	1.72737	0.633722	p8	p3	15241	CYB5_MOUSE Cytochrome b5 OS=Mus musculus OX=10090 GN=Cyb5a PE=1 SV=2	4178.64	6414.51	5697.08	7827.81	11097.5	10019.6	6822.82	13720.8	4808.87	4978.07	7459.97	7827.81	12310.7	11891	6431.29	13665.8	2	5	7	4	1	4	0	6
P43276	5	4	51.4895	0.0333617	0.0656143	1.69989	0.632545	p3	p8	22576.2	H15_MOUSE Histone H1.5 OS=Mus musculus OX=10090 GN=H1-5 PE=1 SV=2	5998.08	12040.8	9536.59	10736.4	4094.77	5815.03	6864.25	5763.81	6902.72	9344.44	12487.6	10736.4	4542.42	6901.11	6470.35	5740.72	3	3	6	2	2	3	2	2
P60843	13	5	92.217	0.0346396	0.0677074	1.85889	0.623783	p3	p8	46382.2	IF4A1_MOUSE Eukaryotic initiation factor 4A-I OS=Mus musculus OX=10090 GN=Eif4a1 PE=1 SV=1	6477.7	6321.4	10070.8	10472.1	6331.32	5522.07	3185.34	2897.81	7454.68	4905.8	13187	10472.1	7023.47	6553.44	3002.55	2886.2	3	3	3	3	2	2	1	1
P97351	12	11	86.229	0.0348445	0.0677074	1.63827	0.622404	p3	p8	30113	RS3A_MOUSE 40S ribosomal protein S3a OS=Mus musculus OX=10090 GN=Rps3a PE=1 SV=3	11415.5	18530.2	17584.1	16435.7	6135.4	11191.8	9599.56	12117.8	13137.1	14380.6	23025.2	16435.7	6806.13	13282.1	9048.69	12069.2	6	5	5	4	4	4	4	5
Q93092	2	2	12.0528	0.0350229	0.0677074	1.85539	0.621209	p8	p3	37558.1	TALDO_MOUSE Transaldolase OS=Mus musculus OX=10090 GN=Taldo1 PE=1 SV=2	299.905	158.995	216.677	478.192	600.394	416.677	492.286	631.338	345.137	123.39	283.725	478.192	666.03	494.5	464.036	628.809	1	0	0	1	0	0	0	0
Q8VED5	7	3	47.1524	0.0359007	0.0690122	3.86973	0.615406	p8	p3	57837.5	K2C79_MOUSE Keratin_ type II cytoskeletal 79 OS=Mus musculus OX=10090 GN=Krt79 PE=1 SV=2	1398.73	304.107	680.382	151.383	2208.19	3270.18	3449.91	879.947	1609.69	236.006	890.916	151.383	2449.59	3880.95	3251.94	876.422	1	0	0	0	0	0	2	0
Q9DBB8	1	1	5.3485	0.0362574	0.0693065	2.05011	0.613083	p8	p3	36643	DHDH_MOUSE Trans-1_2-dihydrobenzene-1_2-diol dehydrogenase OS=Mus musculus OX=10090 GN=Dhdh PE=1 SV=1	5910.89	4421.89	11416	9032.62	18487.5	11313.3	11122.6	22181.8	6802.38	3431.67	14948.5	9032.62	20508.5	13426.3	10484.3	22092.9	0	0	0	0	0	0	0	2
Q8BMS1	6	6	36.879	0.0373483	0.0701169	1.36547	0.606102	p8	p3	83354.3	ECHA_MOUSE Trifunctional enzyme subunit alpha_ mitochondrial OS=Mus musculus OX=10090 GN=Hadha PE=1 SV=1	2751.17	3628.43	4574.44	3272.59	4343.61	4436.09	5574.53	5071.78	3166.1	2815.89	5989.94	3272.59	4818.46	5264.62	5254.64	5051.46	0	0	3	0	0	2	2	4
Q6PDM2	3	3	19.6072	0.0375251	0.0701169	3.10839	0.604988	p8	p3	27858.7	SRSF1_MOUSE Serine/arginine-rich splicing factor 1 OS=Mus musculus OX=10090 GN=Srsf1 PE=1 SV=3	43401.3	9177.54	63182.4	87758.3	208252	173147	144702	106516	49947.2	7122.35	82733.2	87758.3	231019	205486	136398	106089	2	2	0	2	1	2	0	0
P22777	3	3	18.6513	0.0377199	0.0701169	2.47407	0.603766	p8	p3	45227.3	PAI1_MOUSE Plasminogen activator inhibitor 1 OS=Mus musculus OX=10090 GN=Serpine1 PE=1 SV=1	620.997	2797.89	3225.84	2639.33	4484.31	6145.64	5190.62	7148.81	714.656	2171.34	4224.04	2639.33	4974.54	7293.46	4892.76	7120.18	0	0	0	0	2	2	2	1
P08551	3	1	21.0173	0.0377217	0.0701169	3.19996	0.603754	p8	p3	61565.6	NFL_MOUSE Neurofilament light polypeptide OS=Mus musculus OX=10090 GN=Nefl PE=1 SV=5	387.542	316.967	1312.47	906.481	840.516	2618.5	3285.11	2610.83	445.991	245.986	1718.6	906.481	932.401	3107.56	3096.6	2600.37	1	0	0	0	1	0	0	0
O35887	11	11	98.0072	0.0379914	0.0701169	2.13717	0.602071	p8	p3	37177.8	CALU_MOUSE Calumenin OS=Mus musculus OX=10090 GN=Calu PE=1 SV=1	7986.06	31083.9	25764	27769.6	41420	54431.4	43610.7	58448.1	9190.52	24123.1	33736.4	27769.6	45948.1	64597.6	41108.1	58213.9	2	2	2	2	8	7	6	7
Q64727	48	44	388.171	0.0381177	0.0701169	1.18155	0.601286	p3	p8	117288	VINC_MOUSE Vinculin OS=Mus musculus OX=10090 GN=Vcl PE=1 SV=4	76230.7	96588.1	90914	87479.9	66441.6	77372	75868.4	77565.7	87727.9	74958.5	119046	87479.9	73705	91822.8	71514.7	77255	21	17	28	19	17	22	19	23
P63024;P63044	2	2	12.0326	0.0381239	0.0701169	4.20927	0.601248	p8	p3	11594.3	VAMP3_MOUSE Vesicle-associated membrane protein 3 OS=Mus musculus OX=10090 GN=Vamp3 PE=1 SV=1	84.5237	110.465	47.3749	323.188	450.261	164.852	783.876	981.566	97.2716	85.7277	62.0344	323.188	499.484	195.642	738.894	977.634	0	0	0	0	2	0	0	1
Q3TJD7	4	4	27.699	0.0384472	0.0703313	2.22523	0.599251	p8	p3	51202.6	PDLI7_MOUSE PDZ and LIM domain protein 7 OS=Mus musculus OX=10090 GN=Pdlim7 PE=1 SV=1	1240.75	1189.87	2102.89	2355.11	1792.57	4018.85	4451.07	5066.3	1427.88	923.413	2753.6	2355.11	1988.53	4769.46	4195.65	5046	0	0	1	0	0	3	3	2
Q6ZWR6	30	19	169.291	0.0386716	0.0703635	1.66555	0.597873	p8	p3	1.01728e+06	SYNE1_MOUSE Nesprin-1 OS=Mus musculus OX=10090 GN=Syne1 PE=1 SV=2	8166.85	15756.8	18717	21698	28343.3	27055.9	26161.6	25598.6	9398.58	12228.3	24508.7	21698	31441.8	32109.2	24660.3	25496	0	0	3	4	7	0	7	0
P08003	9	6	51.2237	0.0391108	0.0707841	2.80597	0.595198	p8	p3	72324.7	PDIA4_MOUSE Protein disulfide-isomerase A4 OS=Mus musculus OX=10090 GN=Pdia4 PE=1 SV=3	1675.89	1013.22	1888.74	927.432	3689.26	1381.26	4480.03	5897.1	1928.65	786.323	2473.18	927.432	4092.57	1639.24	4222.94	5873.48	1	0	1	1	3	1	0	0
P70318	1	1	5.3679	0.0400591	0.0714928	6.147	0.589514	p3	p8	43731	TIAR_MOUSE Nucleolysin TIAR OS=Mus musculus OX=10090 GN=Tial1 PE=1 SV=1	1282.54	4541.31	376.141	1857.24	406.414	457.376	110.337	336.63	1475.97	3524.34	492.533	1857.24	450.843	542.801	104.005	335.282	0	1	0	0	0	0	0	0
Q64310	2	1	13.7023	0.0401418	0.0714928	3.54941	0.589025	p8	p3	30609.2	SURF4_MOUSE Surfeit locus protein 4 OS=Mus musculus OX=10090 GN=Surf4 PE=1 SV=1	23.5403	12.5476	268.479	7.45603	321.039	143.313	470.019	173.124	27.0907	9.73772	351.556	7.45603	356.136	170.08	443.047	172.43	0	0	0	0	0	1	0	1
Q07417	1	1	6.0694	0.0403857	0.0714928	1.67112	0.587585	p8	p3	45174.8	ACADS_MOUSE Short-chain specific acyl-CoA dehydrogenase_ mitochondrial OS=Mus musculus OX=10090 GN=Acads PE=1 SV=2	894.768	794.899	484.562	1189.14	1589.47	1684.06	1166.14	1180.9	1029.72	616.892	634.503	1189.14	1763.23	1998.6	1099.22	1176.17	0	0	0	0	0	0	1	0
P13595	7	6	41.6473	0.0405156	0.0714928	1.70381	0.586822	p8	p3	120226	NCAM1_MOUSE Neural cell adhesion molecule 1 OS=Mus musculus OX=10090 GN=Ncam1 PE=1 SV=3	2956.44	4410.91	4558.04	6508.18	9236.48	9765.06	5501	6904.74	3402.33	3423.15	5968.46	6508.18	10246.2	11588.9	5185.33	6877.09	0	0	0	0	5	3	2	0
P62897;P00015	4	4	25.41	0.040553	0.0714928	2.76159	0.586602	p8	p3	11719.5	CYC_MOUSE Cytochrome c_ somatic OS=Mus musculus OX=10090 GN=Cycs PE=1 SV=2	543.788	1708.89	297.545	2135.13	2750.46	3346.39	2322.55	4519.63	625.803	1326.21	389.616	2135.13	3051.14	3971.4	2189.27	4501.52	0	0	0	0	2	1	2	0
P97855	2	2	10.7356	0.0410206	0.0716257	3.56686	0.583875	p3	p8	51885.9	G3BP1_MOUSE Ras GTPase-activating protein-binding protein 1 OS=Mus musculus OX=10090 GN=G3bp1 PE=1 SV=1	1920.51	1125.24	1606.82	1034.35	242.798	106.433	1216.8	28.3474	2210.16	873.257	2104.02	1034.35	269.341	126.311	1146.97	28.2339	0	0	2	1	0	0	0	0
Q6PEV3	2	2	11.5109	0.0410494	0.0716257	1.57266	0.583708	p3	p8	46354.6	WIPF2_MOUSE WAS/WASL-interacting protein family member 2 OS=Mus musculus OX=10090 GN=Wipf2 PE=1 SV=1	5326.91	5033.55	8471.82	6932.56	3251.4	3785.76	5792.04	3553.74	6130.33	3906.36	11093.3	6932.56	3606.85	4492.82	5459.66	3539.5	0	0	2	0	0	0	0	0
P83940	1	1	5.6238	0.042084	0.0730562	5.24896	0.577778	p3	p8	12644.3	ELOC_MOUSE Elongin-C OS=Mus musculus OX=10090 GN=Eloc PE=1 SV=1	25.9821	201.895	33.246	107.308	8.65704	32.4052	12.1203	17.0087	29.9008	156.683	43.5335	107.308	9.60343	38.4575	11.4248	16.9406	0	1	0	0	0	0	0	0
Q99K51	4	3	28.778	0.0423399	0.0731273	1.93818	0.576333	p3	p8	71255.3	PLST_MOUSE Plastin-3 OS=Mus musculus OX=10090 GN=Pls3 PE=1 SV=3	4215.63	3294.64	6550.34	3735.69	3490.29	2372.68	1166.49	2152.49	4851.43	2556.85	8577.24	3735.69	3871.86	2815.82	1099.55	2143.87	0	0	3	1	2	0	0	0
P63242;Q8BGY2	3	3	19.9635	0.0426767	0.0733368	2.75995	0.574442	p3	p8	17060.4	IF5A1_MOUSE Eukaryotic translation initiation factor 5A-1 OS=Mus musculus OX=10090 GN=Eif5a PE=1 SV=2	3473.93	1765.55	2792.17	3173.75	858.291	441.488	2538.38	221.843	3997.87	1370.18	3656.17	3173.75	952.12	523.945	2392.71	220.955	0	1	0	2	0	0	0	0
Q99JB2	1	1	9.9794	0.0432775	0.0739955	260.089	0.571104	p3	p8	38499	STML2_MOUSE Stomatin-like protein 2_ mitochondrial OS=Mus musculus OX=10090 GN=Stoml2 PE=1 SV=1	2027.11	39.1723	17150.4	107.069	18.6419	9.93374	45.7213	0	2332.84	30.4002	22457.4	107.069	20.6799	11.7891	43.0976	0	0	0	2	0	0	0	0	0
P14069	3	3	24.5584	0.0439469	0.074544	1.57123	0.567436	p3	p8	10107.7	S10A6_MOUSE Protein S100-A6 OS=Mus musculus OX=10090 GN=S100a6 PE=1 SV=3	18544.4	19554.8	20348.4	15679.6	6938.51	11725.9	11196.4	17316.8	21341.3	15175.8	26644.9	15679.6	7697.03	13916	10553.9	17247.4	2	2	2	2	2	2	2	2
P70168	7	7	50.1425	0.0440365	0.074544	1.16444	0.566949	p3	p8	98438.9	IMB1_MOUSE Importin subunit beta-1 OS=Mus musculus OX=10090 GN=Kpnb1 PE=1 SV=2	5962.72	6537.56	6102.69	7254.72	4982.95	5721.77	5473.28	6028.14	6862.03	5073.56	7991.08	7254.72	5527.69	6790.43	5159.2	6003.99	0	0	5	3	0	0	0	5
P63101	8	5	76.994	0.0449087	0.0755852	2.12058	0.562257	p3	p8	27942.3	1433Z_MOUSE 14-3-3 protein zeta/delta OS=Mus musculus OX=10090 GN=Ywhaz PE=1 SV=1	6857.5	17788.9	13242.8	11253.1	3044.68	4488.81	8009.32	7631.11	7891.76	13805.3	17340.5	11253.1	3377.53	5327.18	7549.71	7600.55	5	6	5	3	2	1	3	4
Q9D6R2	3	3	17.9999	0.0451279	0.0755852	2.75183	0.561091	p8	p3	40095	IDH3A_MOUSE Isocitrate dehydrogenase [NAD] subunit alpha_ mitochondrial OS=Mus musculus OX=10090 GN=Idh3a PE=1 SV=1	1181.73	903.77	5727.7	1880	2997.29	7539.22	6695.99	9441.51	1359.96	701.383	7500.06	1880	3324.96	8947.32	6311.75	9403.69	0	0	1	0	1	1	0	3
P63323	5	5	39.785	0.045318	0.0755852	1.40768	0.560085	p3	p8	14867.1	RS12_MOUSE 40S ribosomal protein S12 OS=Mus musculus OX=10090 GN=Rps12 PE=1 SV=2	8325.49	7299.82	5498.69	6554.14	3546.89	5693.88	5289.77	5131.72	9581.15	5665.12	7200.18	6554.14	3934.63	6757.33	4986.22	5111.16	2	2	2	3	1	3	1	1
P27773	21	19	189.019	0.0466652	0.0774525	1.64215	0.553065	p8	p3	57134.7	PDIA3_MOUSE Protein disulfide-isomerase A3 OS=Mus musculus OX=10090 GN=Pdia3 PE=1 SV=2	24084.2	52862.8	37050.9	44178.1	49063.7	55258.3	74720.1	80706.3	27716.6	41024.9	48515.8	44178.1	54427.4	65578.9	70432.3	80383.1	4	9	13	13	10	14	15	16
Q68FD5	35	33	259.922	0.0479993	0.0792661	1.56879	0.546304	p8	p3	193325	CLH1_MOUSE Clathrin heavy chain 1 OS=Mus musculus OX=10090 GN=Cltc PE=1 SV=3	12056.8	16852.6	28582.6	25318.7	28074.9	34048.4	33476.4	34313.4	13875.3	13078.7	37427.1	25318.7	31144.1	40407.7	31555.3	34176	0	6	16	10	10	13	14	18
P21107	19	5	178.847	0.0484321	0.0792661	1.63796	0.544149	p8	p3	33051.1	TPM3_MOUSE Tropomyosin alpha-3 chain OS=Mus musculus OX=10090 GN=Tpm3 PE=1 SV=3	1376.66	3599.88	2539.27	2898.81	3513.25	4018.43	4983.62	4543.45	1584.29	2793.74	3325.01	2898.81	3897.32	4768.95	4697.63	4525.25	1	2	1	2	1	0	1	2
P62880	5	1	36.7698	0.0484568	0.0792661	2.0268	0.544027	p8	p3	38072.5	GBB2_MOUSE Guanine nucleotide-binding protein G(I)/G(S)/G(T) subunit beta-2 OS=Mus musculus OX=10090 GN=Gnb2 PE=1 SV=3	315.596	649.053	303.084	214.825	434.298	716.704	1094.22	759.624	363.195	503.706	396.87	214.825	481.775	850.563	1031.43	756.582	0	0	0	0	0	2	0	0
Q8BX70	3	2	16.6149	0.0488129	0.0794666	2.10705	0.542269	p8	p3	422428	VP13C_MOUSE Vacuolar protein sorting-associated protein 13C OS=Mus musculus OX=10090 GN=Vps13c PE=1 SV=2	477.181	1040.18	1567.09	981.096	1331.32	2058.84	1816.81	3359.33	549.15	807.245	2052	981.096	1476.86	2443.37	1712.56	3345.87	0	0	0	0	0	0	0	2
P80315	10	8	68.2117	0.0501843	0.0813102	1.34889	0.535616	p8	p3	58579.7	TCPD_MOUSE T-complex protein 1 subunit delta OS=Mus musculus OX=10090 GN=Cct4 PE=1 SV=3	10918.5	12158.9	12961	8010.71	15135.1	17199.3	12386.4	14696.3	12565.3	9436.08	16971.5	8010.71	16789.6	20411.7	11675.7	14637.5	3	2	5	3	3	4	2	4
Q9R1P3	2	1	10.6838	0.0512222	0.0825985	3.22445	0.530698	p8	p3	23077.5	PSB2_MOUSE Proteasome subunit beta type-2 OS=Mus musculus OX=10090 GN=Psmb2 PE=1 SV=1	126.607	1384.79	1729.47	1187.82	2804.88	4509.56	2904.64	4060.97	145.702	1074.68	2264.63	1187.82	3111.51	5351.81	2737.95	4044.7	0	0	1	0	0	0	0	0
Q9CXW4	5	5	38.6422	0.0517493	0.0830396	1.38715	0.528238	p3	p8	20480.5	RL11_MOUSE 60S ribosomal protein L11 OS=Mus musculus OX=10090 GN=Rpl11 PE=1 SV=4	14910.6	13687.2	19571.7	20323.4	12775.6	15329.1	9951.23	11321	17159.4	10622.2	25627.9	20323.4	14172.2	18192.1	9380.18	11275.6	3	3	3	3	2	2	2	2
Q3U0V1	5	4	30.0788	0.0519838	0.0830396	2.14576	0.527152	p3	p8	77231.8	FUBP2_MOUSE Far upstream element-binding protein 2 OS=Mus musculus OX=10090 GN=Khsrp PE=1 SV=2	2254.49	2486.14	1497.61	3152.28	1044.6	701.947	2193.45	436.33	2594.51	1929.4	1961.03	3152.28	1158.79	833.051	2067.58	434.582	3	1	2	3	0	0	0	0
P62806	7	7	101.155	0.0530366	0.0843254	1.35722	0.522335	p3	p8	11367.4	H4_MOUSE Histone H4 OS=Mus musculus OX=10090 GN=H4c1 PE=1 SV=2	242148	297688	319655	397803	206687	237237	206362	276087	278669	231024	418568	397803	229283	281546	194520	274981	6	9	10	6	7	8	7	8
Q99PL5	16	13	99.1397	0.0544169	0.0856757	1.74013	0.516163	p8	p3	173336	RRBP1_MOUSE Ribosome-binding protein 1 OS=Mus musculus OX=10090 GN=Rrbp1 PE=1 SV=2	9221.23	11772.7	17725.9	24554.3	18764.8	26931.4	30831.5	33577.1	10612	9136.35	23210.9	24554.3	20816.2	31961.4	29062.2	33442.6	0	3	5	0	2	6	8	7
Q8BFZ3	16	1	190.943	0.0544493	0.0856757	52.0187	0.51602	p3	p8	42346.5	ACTBL_MOUSE Beta-actin-like protein 2 OS=Mus musculus OX=10090 GN=Actbl2 PE=1 SV=1	108783	1039.18	2436.88	4035.97	382.195	203.874	1342.56	307.01	125190	806.473	3190.94	4035.97	423.977	241.951	1265.52	305.781	2	1	0	0	0	0	0	0
Q62261	32	27	192.218	0.0547185	0.0856757	1.73061	0.514835	p8	p3	275079	SPTB2_MOUSE Spectrin beta chain_ non-erythrocytic 1 OS=Mus musculus OX=10090 GN=Sptbn1 PE=1 SV=2	12493.4	27220.9	21615	26272.9	43047.4	30141.8	51408.7	27007.1	14377.7	21125.1	28303.4	26272.9	47753.4	35771.4	48458.6	26898.9	11	0	10	0	13	11	6	10
P35980	6	5	51.9194	0.0548931	0.0856757	1.38453	0.51407	p8	p3	21701.6	RL18_MOUSE 60S ribosomal protein L18 OS=Mus musculus OX=10090 GN=Rpl18 PE=1 SV=3	8218.51	8277.29	8897.67	10472.4	8844.79	12219.7	13070	15523.1	9458.03	6423.7	11650.9	10472.4	9811.7	14501.9	12320	15460.9	4	1	6	4	2	2	3	2
P15532	8	3	74.7021	0.0552373	0.0857556	1.88736	0.512569	p3	p8	17321.9	NDKA_MOUSE Nucleoside diphosphate kinase A OS=Mus musculus OX=10090 GN=Nme1 PE=1 SV=1	3484.14	4962.85	3116.24	3883.19	4491.71	1254.31	1264.69	1173.42	4009.62	3851.48	4080.51	3883.19	4982.75	1488.57	1192.12	1168.72	1	2	2	2	1	1	2	0
Q9DBS1	5	5	38.1651	0.0554483	0.0857556	1.65645	0.511653	p8	p3	44897.5	TMM43_MOUSE Transmembrane protein 43 OS=Mus musculus OX=10090 GN=Tmem43 PE=1 SV=1	3861.66	6497.43	7653.03	9113.3	8028.68	10153.7	14071.4	12678	4444.08	5042.41	10021.1	9113.3	8906.38	12050.2	13263.9	12627.2	0	0	0	0	1	1	3	3
P35550;Q80WS3	7	4	46.6867	0.0566788	0.0872619	2.1213	0.506383	p3	p8	34420.9	FBRL_MOUSE rRNA 2'-O-methyltransferase fibrillarin OS=Mus musculus OX=10090 GN=Fbl PE=1 SV=2	3529.32	4287.26	2689.75	1945.94	3207.81	992.446	632.376	1037.47	4061.62	3327.18	3522.06	1945.94	3558.49	1177.81	596.088	1033.32	0	2	2	0	2	0	1	1
P37804	13	11	148.594	0.058155	0.0891313	1.40417	0.500214	p8	p3	22632.9	TAGL_MOUSE Transgelin OS=Mus musculus OX=10090 GN=Tagln PE=1 SV=3	83125.4	126353	147360	143752	211551	177494	165661	148209	95662.5	98058.2	192958	143752	234677	210645	156155	147616	10	9	13	8	9	11	10	11
P26443	16	16	127.468	0.0595372	0.0908406	1.69193	0.494582	p8	p3	61679.1	DHE3_MOUSE Glutamate dehydrogenase 1_ mitochondrial OS=Mus musculus OX=10090 GN=Glud1 PE=1 SV=1	15442.4	10691	29976.9	31482.9	34972.1	38040.8	33488.6	41700.2	17771.4	8296.88	39252.9	31482.9	38795.3	45145.7	31566.9	41533.2	5	5	6	7	8	10	9	11
P08249	14	12	113.336	0.0599124	0.0910049	1.45414	0.493077	p8	p3	36067.7	MDHM_MOUSE Malate dehydrogenase_ mitochondrial OS=Mus musculus OX=10090 GN=Mdh2 PE=1 SV=3	13640.1	20478.3	20214.9	25133	21367.4	28053	34617.4	31517.1	15697.3	15892.4	26470.2	25133	23703.3	33292.5	32630.9	31390.9	3	5	4	7	6	6	6	5
Q9D0T1	2	2	13.5215	0.0620859	0.0938874	1.24967	0.484545	p8	p3	14401.7	NH2L1_MOUSE NHP2-like protein 1 OS=Mus musculus OX=10090 GN=Snu13 PE=1 SV=4	2713.68	2927.16	3725.3	4169.26	3984.51	4196.86	4239.64	4493.82	3122.96	2271.66	4878.04	4169.26	4420.1	4980.7	3996.35	4475.82	1	1	1	0	1	1	1	1
P35979	6	6	54.1257	0.0639523	0.0958805	2.23086	0.477466	p8	p3	17975.7	RL12_MOUSE 60S ribosomal protein L12 OS=Mus musculus OX=10090 GN=Rpl12 PE=1 SV=2	10912	7992.18	7559.86	14370.6	26169.8	35180.8	9305.83	20439.9	12557.8	6202.44	9899.15	14370.6	29030.7	41751.6	8771.82	20358	3	4	2	1	1	3	4	4
P62301	5	5	45.7163	0.0639675	0.0958805	1.33954	0.477409	p3	p8	17222.3	RS13_MOUSE 40S ribosomal protein S13 OS=Mus musculus OX=10090 GN=Rps13 PE=1 SV=2	3446.16	3033.44	3572.86	5043.23	2415.55	3149.32	2732.07	2972.36	3965.91	2354.14	4678.43	5043.23	2679.62	3737.52	2575.29	2960.45	2	2	3	4	3	2	2	3
Q8VDP6	2	1	12.7116	0.0657791	0.0980489	3.26673	0.470746	p8	p3	23941.1	CDIPT_MOUSE CDP-diacylglycerol--inositol 3-phosphatidyltransferase OS=Mus musculus OX=10090 GN=Cdipt PE=1 SV=1	135.035	360.252	141.41	286.747	627.496	1432.04	205.922	751.181	155.401	279.578	185.168	286.747	696.095	1699.5	194.105	748.172	0	0	0	1	0	1	0	1
O88569;Q9CX86	15	13	153.002	0.066269	0.0980489	1.18427	0.468978	p3	p8	37459.8	ROA2_MOUSE Heterogeneous nuclear ribonucleoproteins A2/B1 OS=Mus musculus OX=10090 GN=Hnrnpa2b1 PE=1 SV=2	38631.9	49596.7	50963.9	48245.6	37914	43603.3	36670.8	40085.2	44458.4	38490.2	66734	48245.6	42058.8	51747.2	34566.4	39924.7	7	10	9	7	10	8	7	6
Q9R0B9	7	6	43.0996	0.0662787	0.0980489	1.62812	0.468943	p8	p3	85115.8	PLOD2_MOUSE Procollagen-lysine_2-oxoglutarate 5-dioxygenase 2 OS=Mus musculus OX=10090 GN=Plod2 PE=1 SV=2	3618.91	5046.58	4867.65	7958.87	7486.17	7839.86	6657.56	13008	4164.72	3916.46	6373.88	7958.87	8304.56	9304.11	6275.51	12955.9	4	2	2	1	1	1	2	5
Q9DBH5	1	1	6.2597	0.0680383	0.0998769	3.70264	0.462706	p8	p3	40772	LMAN2_MOUSE Vesicular integral-membrane protein VIP36 OS=Mus musculus OX=10090 GN=Lman2 PE=1 SV=2	73.7947	99.5795	197.613	193.237	253.081	286.831	1329.93	219.271	84.9245	77.28	258.761	193.237	280.748	340.402	1253.61	218.393	0	0	0	0	0	0	1	0
Q91V41	3	2	20.555	0.0681015	0.0998769	3.54261	0.462486	p8	p3	24125.1	RAB14_MOUSE Ras-related protein Rab-14 OS=Mus musculus OX=10090 GN=Rab14 PE=1 SV=3	63.3465	84.8785	59.3523	62.4148	256.072	48.3183	280.325	371.761	72.9005	65.8711	77.718	62.4148	284.066	57.3428	264.238	370.272	0	0	0	0	2	0	0	1
Q8C650	2	1	12.739	0.0688147	0.100399	7.24119	0.46001	p8	p3	53220.6	SEP10_MOUSE Septin-10 OS=Mus musculus OX=10090 GN=Septin10 PE=1 SV=1	804.44	3.82167	1084.66	1310.45	6619.87	5643.52	5002.74	5930.12	925.766	2.96586	1420.29	1310.45	7343.56	6697.57	4715.66	5906.37	0	0	0	1	0	0	1	0
P31001	11	2	101.808	0.0690475	0.100399	1.88601	0.459207	p8	p3	53554.9	DESM_MOUSE Desmin OS=Mus musculus OX=10090 GN=Des PE=1 SV=3	712.226	1719.23	1340.45	1427.11	1580.42	1708.43	3761.91	2754.6	819.645	1334.23	1755.23	1427.11	1753.2	2027.51	3546.04	2743.57	0	1	0	0	0	0	1	0
P47911	3	2	18.8806	0.0700397	0.101244	1.71501	0.455821	p3	p8	33566.7	RL6_MOUSE 60S ribosomal protein L6 OS=Mus musculus OX=10090 GN=Rpl6 PE=1 SV=3	2821.69	1705.2	2684.79	2200.49	614.983	1467.05	1554.49	1851.6	3247.26	1323.34	3515.55	2200.49	682.213	1741.05	1465.28	1844.19	1	1	0	3	0	0	0	0
Q6ZWN5	11	11	80.9755	0.0703109	0.101244	1.30006	0.454904	p3	p8	22648.5	RS9_MOUSE 40S ribosomal protein S9 OS=Mus musculus OX=10090 GN=Rps9 PE=1 SV=3	28182.5	31275.4	21850.3	30552.6	16513	24604.3	22076.9	22848.5	32433.1	24271.7	28611.6	30552.6	18318.2	29199.7	20810	22757	5	9	6	7	7	7	5	7
P02301;P68433;P84228;P84244	7	7	55.2548	0.0708402	0.101244	1.53671	0.453126	p3	p8	15372	H3C_MOUSE Histone H3.3C OS=Mus musculus OX=10090 GN=H3-5 PE=3 SV=3	80413.9	80686.1	112820	100268	33603.2	56497.7	66867.6	86531.7	92542	62617.5	147730	100268	37276.7	67049.8	63030.4	86185.1	5	3	4	4	4	5	3	4
Q9QXZ0	12	6	73.9256	0.0711996	0.101244	2.25625	0.451928	p8	p3	837411	MACF1_MOUSE Microtubule-actin cross-linking factor 1 OS=Mus musculus OX=10090 GN=Macf1 PE=1 SV=2	3628.29	4510.47	2454.99	2560.05	6024.82	3949.97	14747.7	4955.78	4175.51	3500.41	3214.65	2560.05	6683.46	4687.71	13901.4	4935.93	0	0	0	0	0	0	7	0
Q7TMK9	9	9	59.8256	0.0716986	0.101244	1.4463	0.450274	p8	p3	69860.9	HNRPQ_MOUSE Heterogeneous nuclear ribonucleoprotein Q OS=Mus musculus OX=10090 GN=Syncrip PE=1 SV=2	3706.25	4736.36	6270.16	5060.85	8376.54	8968.12	5768.49	5485.38	4265.23	3675.72	8210.37	5060.85	9292.27	10643.1	5437.47	5463.41	1	3	1	2	2	4	4	4
P30999	7	7	40.6369	0.0719975	0.101244	1.79349	0.449289	p8	p3	105495	CTND1_MOUSE Catenin delta-1 OS=Mus musculus OX=10090 GN=Ctnnd1 PE=1 SV=2	1698.9	1870.3	1480.2	1301.51	1624.87	2857.11	2227.04	4681.27	1955.13	1451.47	1938.23	1301.51	1802.5	3390.74	2099.24	4662.52	0	0	0	0	0	2	3	5
P68254	5	1	45.3649	0.0720356	0.101244	5.09805	0.449164	p3	p8	28063.5	1433T_MOUSE 14-3-3 protein theta OS=Mus musculus OX=10090 GN=Ywhaq PE=1 SV=1	272.64	622.12	1029.81	814.689	0	5.62056	173.429	358.265	313.76	482.805	1348.47	814.689	0	6.67032	163.477	356.83	0	0	1	1	0	0	1	1
Q61171	4	4	29.2592	0.0722953	0.101244	1.4994	0.448313	p3	p8	21949.8	PRDX2_MOUSE Peroxiredoxin-2 OS=Mus musculus OX=10090 GN=Prdx2 PE=1 SV=3	4311.45	6122.5	9336.24	7106.09	4022.96	5218.78	4497.09	4185.84	4961.71	4751.45	12225.2	7106.09	4462.76	6193.5	4239.03	4169.07	1	2	4	2	2	3	2	2
O55222	2	2	13.1157	0.0723066	0.101244	4.06713	0.448276	p8	p3	51886.6	ILK_MOUSE Integrin-linked protein kinase OS=Mus musculus OX=10090 GN=Ilk PE=1 SV=2	367.05	4.37059	187.355	37.2108	245.756	498.633	767.492	912.073	422.409	3.39185	245.33	37.2108	272.623	591.763	723.45	908.42	0	0	0	0	1	0	1	1
Q9CR20	1	1	7.5181	0.0752983	0.104174	22.1923	0.438707	p8	p3	9073.88	IR3IP_MOUSE Immediate early response 3-interacting protein 1 OS=Mus musculus OX=10090 GN=Ier3ip1 PE=3 SV=1	4.66702	117.473	16.3759	108.662	1193.64	21.3334	1908.46	2362	5.37091	91.1668	21.4432	108.662	1324.13	25.3179	1798.95	2352.54	0	0	0	0	1	0	1	1
Q62417	4	3	23.0367	0.0754279	0.104174	1.77945	0.438302	p8	p3	144040	SRBS1_MOUSE Sorbin and SH3 domain-containing protein 1 OS=Mus musculus OX=10090 GN=Sorbs1 PE=1 SV=2	2615.64	1630.39	760.078	1468.73	3401.99	3414.05	1795.02	2910.59	3010.14	1265.28	995.273	1468.73	3773.9	4051.7	1692.01	2898.94	0	0	0	0	1	0	1	1
P12970	12	12	91.7871	0.0758596	0.104174	1.29952	0.436958	p3	p8	30147.7	RL7A_MOUSE 60S ribosomal protein L7a OS=Mus musculus OX=10090 GN=Rpl7a PE=1 SV=2	16871.2	18261.4	20877.6	24920.6	12372.3	18194.7	14475.9	17234.8	19415.8	14172	27337.9	24920.6	13724.9	21592.9	13645.2	17165.7	4	5	6	6	3	5	3	6
Q9CQF3	3	3	17.5089	0.076011	0.104174	3.58288	0.436489	p8	p3	26297.3	CPSF5_MOUSE Cleavage and polyadenylation specificity factor subunit 5 OS=Mus musculus OX=10090 GN=Nudt21 PE=1 SV=1	176.11	35.2662	181.092	211.743	194.074	241.777	832.68	896.285	202.671	27.3688	237.128	211.743	215.29	286.934	784.897	892.695	0	0	0	0	0	0	2	1
P47738	5	5	32.5447	0.0760775	0.104174	1.6268	0.436283	p8	p3	57050.9	ALDH2_MOUSE Aldehyde dehydrogenase_ mitochondrial OS=Mus musculus OX=10090 GN=Aldh2 PE=1 SV=1	1924.61	2884.21	5879.51	5891.1	6702.54	6965.58	6511.66	6791.55	2214.88	2238.33	7698.84	5891.1	7435.27	8266.54	6137.99	6764.35	1	0	3	0	4	4	3	3
Q3UFM5	1	1	5.1206	0.0763342	0.104174	1.98244	0.435491	p8	p3	96587.4	NOM1_MOUSE Nucleolar MIF4G domain-containing protein 1 OS=Mus musculus OX=10090 GN=Nom1 PE=1 SV=2	243.195	127.179	114.969	218.139	291.615	188.951	315.189	598.852	279.874	98.6989	150.544	218.139	323.495	224.241	297.102	596.454	0	0	0	0	0	0	1	0
Q9DC70	1	1	6.0634	0.0765427	0.104174	14.5453	0.43485	p8	p3	24968.1	NDUS7_MOUSE NADH dehydrogenase [ubiquinone] iron-sulfur protein 7_ mitochondrial OS=Mus musculus OX=10090 GN=Ndufs7 PE=1 SV=1	27.4625	16.3215	6.69034	8.89067	40.5305	12.4918	581.252	229.21	31.6044	12.6665	8.76057	8.89067	44.9613	14.8249	547.897	228.292	0	0	0	0	0	0	0	1
P18760	8	3	59.5824	0.076946	0.104306	2.16989	0.433615	p3	p8	18787.7	COF1_MOUSE Cofilin-1 OS=Mus musculus OX=10090 GN=Cfl1 PE=1 SV=3	9278.55	13275	10352.6	3489.03	2795.13	4127.17	4194.23	5656.31	10678	10302.2	13556.1	3489.03	3100.69	4898	3953.55	5633.65	2	1	1	2	0	1	1	2
P97384	2	1	11.937	0.0779927	0.105305	2.1	0.430442	p8	p3	54421.6	ANX11_MOUSE Annexin A11 OS=Mus musculus OX=10090 GN=Anxa11 PE=1 SV=2	299.227	1242.7	295.04	1743.53	1365.55	2243.84	1682.37	2227.29	344.357	964.41	386.336	1743.53	1514.83	2662.92	1585.83	2218.37	0	0	0	0	0	0	1	0
Q62188	9	6	55.8803	0.0802987	0.10799	4.81899	0.423619	p8	p3	62335.6	DPYL3_MOUSE Dihydropyrimidinase-related protein 3 OS=Mus musculus OX=10090 GN=Dpysl3 PE=1 SV=1	1975.88	2842.64	2197.93	3449.56	26459	16542.9	2281.81	5151.89	2273.88	2206.07	2878.04	3449.56	29351.5	19632.6	2150.87	5131.26	0	2	2	1	0	0	2	0
P17182;P17183	19	11	152.189	0.0818716	0.109009	1.57941	0.41909	p3	p8	47483.1	ENOA_MOUSE Alpha-enolase OS=Mus musculus OX=10090 GN=Eno1 PE=1 SV=3	13844.6	28834.8	13375.1	22065.2	12388.7	14591.1	11436.5	11044.9	15932.7	22377.7	17513.8	22065.2	13743	17316.3	10780.2	11000.7	5	5	5	8	1	5	3	3
Q91VR7;Q9CQV6	2	1	11.4506	0.081941	0.109009	2.09813	0.418892	p8	p3	14329.5	MLP3A_MOUSE Microtubule-associated proteins 1A/1B light chain 3A OS=Mus musculus OX=10090 GN=Map1lc3a PE=1 SV=1	122.557	166.706	481.874	495.668	340.613	719.95	773.484	823.875	141.042	129.375	630.983	495.668	377.85	854.415	729.097	820.575	0	0	0	1	0	0	0	0
Q3THE2	7	2	64.9098	0.0822007	0.109009	1.99451	0.418155	p8	p3	19836.2	ML12B_MOUSE Myosin regulatory light chain 12B OS=Mus musculus OX=10090 GN=Myl12b PE=1 SV=2	2170.79	803.679	5410.31	3274.37	6820.59	7016.34	5241.54	4175.87	2498.19	623.706	7084.45	3274.37	7566.23	8326.78	4940.76	4159.14	1	0	1	1	1	2	1	1
Q61024	3	2	17.5156	0.0823377	0.109009	3.40445	0.417767	p8	p3	64910.1	ASNS_MOUSE Asparagine synthetase [glutamine-hydrolyzing] OS=Mus musculus OX=10090 GN=Asns PE=1 SV=3	339.233	11665.9	8842.27	9310.01	19038.2	28014.8	22727.6	32888.8	390.396	9053.48	11578.4	9310.01	21119.5	33247.2	21423.4	32757	0	0	0	0	0	0	0	3
Q6Y4S4	1	1	7.0796	0.0826816	0.10904	15.8397	0.416796	p3	p8	14288.3	KISS1_MOUSE Metastasis-suppressor KiSS-1 OS=Mus musculus OX=10090 GN=Kiss1 PE=1 SV=2	91.716	1887.14	71.3424	105.58	2.66992	38.692	56.3112	38.4262	105.549	1464.54	93.4182	105.58	2.96179	45.9185	53.0798	38.2723	0	1	0	0	0	0	0	0
Q9CQD1	5	2	33.4542	0.0841841	0.110593	1.66886	0.412607	p8	p3	23826.8	RAB5A_MOUSE Ras-related protein Rab-5A OS=Mus musculus OX=10090 GN=Rab5a PE=1 SV=1	1298.36	1759.69	594.856	2220.35	2796.83	2541.82	2482.63	1980.35	1494.18	1365.63	778.925	2220.35	3102.58	3016.56	2340.17	1972.42	1	0	0	0	2	1	0	1
P17426	5	1	28.6528	0.0853167	0.11165	1.74985	0.409506	p8	p3	108748	AP2A1_MOUSE AP-2 complex subunit alpha-1 OS=Mus musculus OX=10090 GN=Ap2a1 PE=1 SV=1	11.7785	14.4279	65.004	14.2775	50.1132	52.2427	37.2931	44.9387	13.5549	11.197	85.1185	14.2775	55.5916	62.0001	35.153	44.7587	0	0	0	0	0	1	0	0
Q8BG05	8	7	71.3246	0.0863011	0.112505	1.45559	0.406848	p8	p3	39880.2	ROA3_MOUSE Heterogeneous nuclear ribonucleoprotein A3 OS=Mus musculus OX=10090 GN=Hnrnpa3 PE=1 SV=1	11125.9	8927.33	11922.2	17841.1	12339.6	19562.3	19966.7	20643.8	12803.9	6928.17	15611.3	17841.1	13688.6	23216	18820.9	20561.1	2	4	6	6	3	3	4	7
P10639	1	1	7.8663	0.0879201	0.113892	9.45856	0.402552	p3	p8	12017.6	THIO_MOUSE Thioredoxin OS=Mus musculus OX=10090 GN=Txn PE=1 SV=3	108.373	1883.82	3449.72	1618.38	301.791	295.618	9.03038	140.007	124.717	1461.96	4517.19	1618.38	334.783	350.83	8.51218	139.446	0	1	1	1	0	0	0	0
P14733	14	10	85.6187	0.0881814	0.113892	1.3405	0.401868	p3	p8	67013.8	LMNB1_MOUSE Lamin-B1 OS=Mus musculus OX=10090 GN=Lmnb1 PE=1 SV=3	5923.97	4846.09	7216.09	4639.52	3419.81	3756.14	4207.25	5495.33	6817.43	3760.88	9449.01	4639.52	3793.67	4457.68	3965.82	5473.32	3	4	3	3	2	2	0	2
Q8R2M2	1	1	6.6275	0.0883691	0.113892	3.66525	0.401377	p8	p3	84733.4	TDIF2_MOUSE Deoxynucleotidyltransferase terminal-interacting protein 2 OS=Mus musculus OX=10090 GN=Dnttip2 PE=1 SV=1	143.779	5379.56	6439.67	4610.47	9503.15	14902.9	13364.5	22975.4	165.464	4174.88	8432.33	4610.47	10542	17686.4	12597.6	22883.3	0	0	1	0	0	0	0	0
Q8C4X2	1	1	13.0344	0.0899085	0.115127	5.95733	0.397399	p8	p3	49394.3	KC1G3_MOUSE Casein kinase I isoform gamma-3 OS=Mus musculus OX=10090 GN=Csnk1g3 PE=1 SV=2	110.457	148.6	12.734	1945.61	6395.87	467.392	5766	580.549	127.116	115.323	16.6743	1945.61	7095.08	554.687	5435.12	578.223	0	0	0	0	0	0	1	0
P28656;Q78ZA7	4	4	34.5779	0.0900038	0.115127	1.67446	0.397156	p8	p3	45630.3	NP1L1_MOUSE Nucleosome assembly protein 1-like 1 OS=Mus musculus OX=10090 GN=Nap1l1 PE=1 SV=2	1099.82	4969.81	2209.19	1345.93	4232.63	4676.43	3584.56	3622.63	1265.7	3856.89	2892.79	1345.93	4695.35	5549.85	3378.86	3608.12	0	2	3	1	4	2	1	4
P08553	7	5	47.4218	0.0916591	0.116805	2.73001	0.392971	p8	p3	96030.3	NFM_MOUSE Neurofilament medium polypeptide OS=Mus musculus OX=10090 GN=Nefm PE=1 SV=4	848.167	869.513	3860.4	1543.08	1972.19	2327.64	7831.79	7309.21	976.088	674.797	5054.94	1543.08	2187.79	2762.38	7382.37	7279.94	1	0	1	0	3	0	2	0
O88990	12	3	100.515	0.092122	0.116957	3.50539	0.391816	p8	p3	103670	ACTN3_MOUSE Alpha-actinin-3 OS=Mus musculus OX=10090 GN=Actn3 PE=2 SV=1	680.033	5469.59	2508.55	3764.86	2417.17	16477.2	9354.66	15298.5	782.597	4244.74	3284.78	3764.86	2681.42	19554.6	8817.84	15237.2	0	0	0	3	0	0	0	1
Q6IRU5	1	1	6.6033	0.0929154	0.117108	1.1825	0.389853	p8	p3	25285.6	CLCB_MOUSE Clathrin light chain B OS=Mus musculus OX=10090 GN=Cltb PE=1 SV=1	2820.73	3727.63	3263.05	3205.21	3527.75	4480.62	3426.95	3956.9	3246.16	2892.88	4272.76	3205.21	3913.41	5317.47	3230.3	3941.05	0	0	1	0	0	0	1	1
Q91YQ5	12	11	81.6542	0.0929299	0.117108	1.63761	0.389817	p8	p3	68699.5	RPN1_MOUSE Dolichyl-diphosphooligosaccharide--protein glycosyltransferase subunit 1 OS=Mus musculus OX=10090 GN=Rpn1 PE=1 SV=1	4290.03	5472.64	5651.63	5648.52	8902.05	9340.61	4445.64	11804.4	4937.05	4247.12	7400.44	5648.52	9875.23	11085.2	4190.53	11757.1	2	3	4	4	1	3	2	5
P16546	19	17	116.028	0.0936116	0.117532	1.21425	0.388146	p8	p3	285396	SPTN1_MOUSE Spectrin alpha chain_ non-erythrocytic 1 OS=Mus musculus OX=10090 GN=Sptan1 PE=1 SV=4	9603.81	12255.2	11924.2	12487.1	12005.6	14377.1	12911.5	16889.7	11052.3	9510.83	15614	12487.1	13318.1	17062.3	12170.6	16822.1	0	0	8	0	10	0	7	0
O55143;Q8R429	20	17	137.179	0.0941849	0.117817	1.39602	0.386752	p8	p3	116512	AT2A2_MOUSE Sarcoplasmic/endoplasmic reticulum calcium ATPase 2 OS=Mus musculus OX=10090 GN=Atp2a2 PE=1 SV=2	5831.5	14149.6	8443.08	11429	12981.8	14732.2	13955.5	13966.2	6711.01	10981	11055.7	11429	14401	17483.8	13154.7	13910.3	0	5	5	7	5	5	9	7
Q9D3R6	3	2	17.7633	0.0954887	0.118729	1.67417	0.383617	p8	p3	61552.5	KATL2_MOUSE Katanin p60 ATPase-containing subunit A-like 2 OS=Mus musculus OX=10090 GN=Katnal2 PE=2 SV=2	3021.88	3669	1322.98	1082.64	3500.24	5066.01	3489.09	3173.74	3477.64	2847.38	1732.36	1082.64	3882.89	6012.19	3288.87	3161.03	0	0	1	0	0	1	0	0
Q60668;Q9Z130	7	4	48.3551	0.0956114	0.118729	3.83743	0.383325	p3	p8	38525.3	HNRPD_MOUSE Heterogeneous nuclear ribonucleoprotein D0 OS=Mus musculus OX=10090 GN=Hnrnpd PE=1 SV=2	761.139	8728.46	2388.36	3023.09	775.545	1198.64	714.968	1193.93	875.934	6773.84	3127.41	3023.09	860.328	1422.51	673.94	1189.15	0	1	1	2	0	0	2	1
Q9CZU6	9	9	67.7641	0.0977358	0.120201	1.34771	0.378332	p8	p3	52021.9	CISY_MOUSE Citrate synthase_ mitochondrial OS=Mus musculus OX=10090 GN=Cs PE=1 SV=1	6803.98	11104.5	8477.93	13956.5	12494	14177	12015.5	15684.3	7830.17	8617.8	11101.3	13956.5	13859.8	16824.8	11326	15621.4	0	3	2	5	4	4	5	7
Q62465	4	4	24.4886	0.0981367	0.120201	2.45074	0.377404	p8	p3	43324.8	VAT1_MOUSE Synaptic vesicle membrane protein VAT-1 homolog OS=Mus musculus OX=10090 GN=Vat1 PE=1 SV=3	2298.38	2009.33	2897.16	4700.7	4505.89	2640.78	10107.9	11922.9	2645.03	1559.37	3793.65	4700.7	4998.48	3133.99	9527.85	11875.2	0	1	2	0	2	1	2	1
P41105	7	7	50.0023	0.098323	0.120201	1.7369	0.376974	p3	p8	15790.5	RL28_MOUSE 60S ribosomal protein L28 OS=Mus musculus OX=10090 GN=Rpl28 PE=1 SV=2	4122.81	2837.02	3753.89	2835.76	722.629	1206.43	2360.33	3511.57	4744.62	2201.71	4915.48	2835.76	801.627	1431.75	2224.89	3497.51	5	1	4	2	2	2	2	2
Q9DCF9	1	1	7.3147	0.0984036	0.120201	3.1044	0.376789	p8	p3	21064.5	SSRG_MOUSE Translocon-associated protein subunit gamma OS=Mus musculus OX=10090 GN=Ssr3 PE=1 SV=1	109.102	32.1017	666.699	456.411	1703.13	457.497	454.399	1309.91	125.557	24.913	873	456.411	1889.32	542.944	428.323	1304.66	0	0	0	1	1	1	0	1
Q61739	1	1	4.2646	0.0985634	0.120201	26.9815	0.376421	p3	p8	123299	ITA6_MOUSE Integrin alpha-6 OS=Mus musculus OX=10090 GN=Itga6 PE=1 SV=3	186.582	5.85858	1821.99	1047.92	5.83225	12.9973	1.78809	92.8804	214.723	4.54663	2385.78	1047.92	6.46984	15.4248	1.68549	92.5084	0	0	1	0	0	0	0	0
Q8K009	6	5	33.7285	0.0989405	0.12023	2.13246	0.375557	p8	p3	102275	AL1L2_MOUSE Mitochondrial 10-formyltetrahydrofolate dehydrogenase OS=Mus musculus OX=10090 GN=Aldh1l2 PE=1 SV=2	234.816	600.704	1473.21	622.97	1408.95	724.32	1932.79	2185.7	270.231	466.184	1929.08	622.97	1562.97	859.601	1821.88	2176.94	0	0	0	0	2	0	0	4
P61205;P84078;Q8BSL7;P84084;P62331;Q6P3A9	9	5	66.2475	0.099517	0.120245	1.45755	0.374243	p8	p3	20657.8	ARF3_MOUSE ADP-ribosylation factor 3 OS=Mus musculus OX=10090 GN=Arf3 PE=2 SV=2	3587.68	7631.7	4467.78	6087.69	10452	8298.53	6083.85	6903.54	4128.78	5922.68	5850.27	6087.69	11594.6	9848.45	5734.73	6875.89	1	1	4	2	4	2	2	4
Q9D2G2	7	5	45.2003	0.0997993	0.120245	1.40176	0.373603	p8	p3	49336.8	ODO2_MOUSE Dihydrolipoyllysine-residue succinyltransferase component of 2-oxoglutarate dehydrogenase complex_ mitochondrial OS=Mus musculus OX=10090 GN=Dlst PE=1 SV=1	767.272	1413.2	1372.49	866.907	1232.89	1856.19	1358.35	1748.16	882.993	1096.74	1797.19	866.907	1367.67	2202.87	1280.4	1741.16	0	0	1	0	3	2	2	2
Q60864	5	5	30.6348	0.100013	0.120245	1.81982	0.373119	p3	p8	63209.5	STIP1_MOUSE Stress-induced-phosphoprotein 1 OS=Mus musculus OX=10090 GN=Stip1 PE=1 SV=1	2023.24	3287.07	2601.62	989.232	1328.48	1291.63	1135.14	1135.98	2328.39	2550.98	3406.65	989.232	1473.71	1532.86	1070	1131.43	0	2	4	0	1	0	0	0
P62315	1	1	5.6356	0.101727	0.121875	23.4111	0.369289	p3	p8	13281.6	SMD1_MOUSE Small nuclear ribonucleoprotein Sm D1 OS=Mus musculus OX=10090 GN=Snrpd1 PE=1 SV=1	141.005	971.452	71.2912	6.36432	10.6915	9.55384	24.6272	5.96287	162.271	753.909	93.3512	6.36432	11.8603	11.3382	23.214	5.93899	0	1	0	0	0	0	0	0
Q9CQN1	5	4	32.3891	0.103031	0.122912	1.82785	0.366427	p8	p3	80551.3	TRAP1_MOUSE Heat shock protein 75 kDa_ mitochondrial OS=Mus musculus OX=10090 GN=Trap1 PE=1 SV=1	724.039	505.023	518.353	4618.05	2559.68	2116.49	4435.68	2523.26	833.239	391.93	678.75	4618.05	2839.51	2511.79	4181.14	2513.15	0	1	0	1	0	0	2	0
P53994;P59279	7	6	51.66	0.103315	0.122912	1.96648	0.365809	p8	p3	23718.6	RAB2A_MOUSE Ras-related protein Rab-2A OS=Mus musculus OX=10090 GN=Rab2a PE=1 SV=1	2139.55	996.743	3925.29	5531.4	3467.76	5578.5	7572.22	8145.43	2462.24	773.535	5139.91	5531.4	3846.86	6620.4	7137.69	8112.8	0	0	2	1	1	2	3	2
Q9CQE8	3	2	17.2798	0.103745	0.122988	1.88278	0.364876	p8	p3	28266.3	RTRAF_MOUSE RNA transcription_ translation and transport factor protein OS=Mus musculus OX=10090 GN=RTRAF PE=1 SV=1	138.448	905.16	330.887	256.5	532.064	551.7	1094.07	892.976	159.329	702.461	433.276	256.5	590.23	654.741	1031.29	889.399	0	0	0	1	1	0	1	2
Q07133	7	2	47.7084	0.104102	0.122988	1.3871	0.364108	p3	p8	21540.4	H1T_MOUSE Histone H1t OS=Mus musculus OX=10090 GN=H1-6 PE=1 SV=4	7319.48	9803.98	10353.1	9086.94	4161.92	7474.51	5522.05	9201.16	8423.41	7608.51	13556.7	9086.94	4616.9	8870.53	5205.17	9164.31	1	1	1	0	0	1	0	0
P80317;Q61390	13	12	88.1193	0.105003	0.123404	2.33239	0.362178	p8	p3	58460.6	TCPZ_MOUSE T-complex protein 1 subunit zeta OS=Mus musculus OX=10090 GN=Cct6a PE=1 SV=3	4506.69	3570.63	11692	13381.7	10700.3	22179	34834.4	9607.38	5186.39	2771.04	15309.9	13381.7	11870	26321.4	32835.4	9568.9	3	2	6	1	5	1	2	3
P63094;Q6R0H7;Q8CGK7	9	8	57.119	0.105179	0.123404	3.09989	0.361803	p8	p3	46119.9	GNAS2_MOUSE Guanine nucleotide-binding protein G(s) subunit alpha isoforms short OS=Mus musculus OX=10090 GN=Gnas PE=1 SV=1	5473.39	4949.1	5924.13	19255.7	5416.87	31682.1	36244.6	37019.7	6298.89	3840.81	7757.27	19255.7	6009.04	37599.4	34164.7	36871.4	0	0	0	2	3	1	1	4
Q61820	4	1	25.879	0.106135	0.124097	2.62786	0.359782	p3	p8	24623.3	RANT_MOUSE GTP-binding nuclear protein Ran_ testis-specific isoform OS=Mus musculus OX=10090 GN=Rasl2-9 PE=2 SV=1	61.4412	64.9704	326.576	57.8517	13.8272	2.03083	172.504	6.03112	70.7078	50.4211	427.631	57.8517	15.3388	2.41013	162.605	6.00696	1	0	0	0	0	0	0	0
P53026	7	6	63.9101	0.107138	0.124841	1.32058	0.357685	p3	p8	25087.5	RL10A_MOUSE 60S ribosomal protein L10a OS=Mus musculus OX=10090 GN=Rpl10a PE=1 SV=3	5628.09	5703.71	7735.04	6208.32	3104.37	5705.49	5052.64	5276.91	6476.93	4426.44	10128.5	6208.32	3443.74	6771.11	4762.69	5255.78	3	3	9	2	0	4	1	3
P97807	4	3	20.9818	0.107581	0.12493	2.07948	0.356766	p8	p3	54585	FUMH_MOUSE Fumarate hydratase_ mitochondrial OS=Mus musculus OX=10090 GN=Fh PE=1 SV=3	1278.93	434.085	2167.35	2279.33	1971.49	2628.22	2732.67	5476.55	1471.82	336.878	2838	2279.33	2187.01	3119.09	2575.86	5454.62	0	0	1	1	1	0	0	0
Q62425	1	1	7.6525	0.111248	0.128749	3.08835	0.349333	p8	p3	9326.81	NDUA4_MOUSE Cytochrome c oxidase subunit NDUFA4 OS=Mus musculus OX=10090 GN=Ndufa4 PE=1 SV=2	1214.44	1892.19	309.865	804.978	3163.95	3356.6	738.48	5778.36	1397.6	1468.46	405.748	804.978	3509.84	3983.51	696.102	5755.22	0	0	0	0	1	1	0	1
P62264	6	5	49.9209	0.112807	0.13011	1.45969	0.346263	p3	p8	16443.8	RS14_MOUSE 40S ribosomal protein S14 OS=Mus musculus OX=10090 GN=Rps14 PE=1 SV=3	4406.14	4945.32	5768.88	5100.46	1869.4	2719.48	6094.13	3169.81	5070.68	3837.88	7553.98	5100.46	2073.76	3227.4	5744.42	3157.11	1	3	3	1	0	1	4	1
Q91XS1	1	1	5.4207	0.113397	0.130348	2.22964	0.345115	p8	p3	135793	MTMR4_MOUSE Myotubularin-related protein 4 OS=Mus musculus OX=10090 GN=Mtmr4 PE=1 SV=1	815.424	1054.2	79.9306	1004.96	1827.54	1743.91	1326.57	1689.47	938.407	818.123	104.664	1004.96	2027.33	2069.62	1250.45	1682.7	0	1	0	0	0	0	0	0
Q14BV6	3	3	16.7026	0.114022	0.130626	2.00803	0.343906	p8	p3	33549.9	YDJC_MOUSE Carbohydrate deacetylase OS=Mus musculus OX=10090 GN=Ydjc PE=2 SV=2	338.145	1135.75	131.259	304.119	1489.06	1129.26	560.409	655.132	389.145	881.411	171.875	304.119	1651.85	1340.17	528.25	652.508	0	0	0	0	1	2	0	0
Q9DC16	3	2	16.6973	0.114666	0.130923	1.74258	0.342669	p8	p3	32961.4	ERGI1_MOUSE Endoplasmic reticulum-Golgi intermediate compartment protein 1 OS=Mus musculus OX=10090 GN=Ergic1 PE=1 SV=1	480.479	299.541	726.596	1048.11	1435.75	920.09	657.687	1438.28	552.946	232.463	951.43	1048.11	1592.71	1091.94	619.946	1432.52	0	0	0	0	0	1	0	1
O09061	1	1	5.7452	0.11515	0.131035	3.06663	0.341745	p8	p3	26600.3	PSB1_MOUSE Proteasome subunit beta type-1 OS=Mus musculus OX=10090 GN=Psmb1 PE=1 SV=1	12.9672	46.1184	38.4022	136.206	366.473	179.297	45.2116	125.67	14.9229	35.7908	50.2852	136.206	406.536	212.784	42.6171	125.166	0	0	0	0	0	0	0	1
Q91W90	2	2	19.2612	0.116266	0.131864	2.55234	0.339633	p8	p3	47099.9	TXND5_MOUSE Thioredoxin domain-containing protein 5 OS=Mus musculus OX=10090 GN=Txndc5 PE=1 SV=2	750.56	1094.18	668.134	1082.39	998.562	943.623	2733.5	4500.64	863.761	849.151	874.879	1082.39	1107.73	1119.86	2576.64	4482.61	0	0	0	2	2	0	1	0
Q9R0Q3	2	2	13.1042	0.11731	0.132424	1.94059	0.337678	p8	p3	22819.2	TMED2_MOUSE Transmembrane emp24 domain-containing protein 2 OS=Mus musculus OX=10090 GN=Tmed2 PE=1 SV=1	246.474	1022.71	199.337	667.213	600.172	865.8	1005.07	1673.55	283.648	793.69	261.019	667.213	665.783	1027.51	947.393	1666.84	0	0	0	0	1	2	0	1
P40142	8	8	56.6259	0.117537	0.132424	1.65708	0.337256	p3	p8	68314.9	TKT_MOUSE Transketolase OS=Mus musculus OX=10090 GN=Tkt PE=1 SV=1	3524.42	8733.89	9249.33	9274.43	4492.71	4785.57	4844.78	4453.02	4055.98	6778.05	12111.4	9274.43	4983.85	5679.37	4566.76	4435.18	3	3	6	6	0	0	0	0
Q9D8V0	3	3	17.9927	0.118155	0.132675	1.73527	0.336114	p8	p3	42032.8	HM13_MOUSE Minor histocompatibility antigen H13 OS=Mus musculus OX=10090 GN=Hm13 PE=1 SV=1	716.24	941.222	939.087	734.315	1410.13	1492.3	668.59	2208.93	824.264	730.448	1229.67	734.315	1564.29	1771.02	630.223	2200.08	0	0	0	0	0	0	0	3
P62908	12	12	93.1717	0.11854	0.132675	1.27315	0.335403	p3	p8	26845.4	RS3_MOUSE 40S ribosomal protein S3 OS=Mus musculus OX=10090 GN=Rps3 PE=1 SV=1	30593.6	52307.2	44687.3	49320.5	33149.8	34828.2	35024.5	35951.3	35207.8	40593.7	58515.2	49320.5	36773.8	41333	33014.7	35807.3	7	6	7	7	7	8	7	3
Q08093	8	6	62.4359	0.119557	0.133319	1.61506	0.333546	p8	p3	33611.8	CNN2_MOUSE Calponin-2 OS=Mus musculus OX=10090 GN=Cnn2 PE=1 SV=1	2246.59	3590.52	4734.23	4794.49	3513.22	5855.71	6806.21	8641.65	2585.43	2786.47	6199.17	4794.49	3897.28	6949.39	6415.64	8607.03	1	2	2	3	4	3	3	3
A2AKX3	5	4	28.1515	0.119899	0.133319	1.84675	0.332924	p8	p3	301810	SETX_MOUSE Probable helicase senataxin OS=Mus musculus OX=10090 GN=Setx PE=1 SV=1	5611.3	33226.7	32497.1	34745.4	41065.5	45603.9	54861	54373.4	6457.61	25786	42552.8	34745.4	45554.8	54121.4	51712.8	54155.6	0	0	0	1	0	0	3	0
O35129	12	11	82.9731	0.121536	0.134698	1.6124	0.329985	p8	p3	33296.4	PHB2_MOUSE Prohibitin-2 OS=Mus musculus OX=10090 GN=Phb2 PE=1 SV=1	1628.17	1948.53	5779.83	5601.4	5923.65	4818.46	6028.03	7347.99	1873.73	1512.18	7568.31	5601.4	6571.23	5718.41	5682.11	7318.56	0	1	2	2	4	1	4	5
Q8CGC7	2	2	11.7919	0.12251	0.135337	1.48666	0.328258	p3	p8	171847	SYEP_MOUSE Bifunctional glutamate/proline--tRNA ligase OS=Mus musculus OX=10090 GN=Eprs1 PE=1 SV=4	1703.2	2663.41	1722.1	1467.84	1131.22	1198.65	742.074	2010.96	1960.08	2066.98	2254.98	1467.84	1254.88	1422.52	699.491	2002.9	0	0	2	0	0	0	0	0
Q9WUM4	4	4	24.6226	0.123547	0.136041	5.27601	0.326439	p3	p8	53805.3	COR1C_MOUSE Coronin-1C OS=Mus musculus OX=10090 GN=Coro1c PE=1 SV=2	2105.8	18584.7	1394.03	2116.35	1097.08	1395.14	1130.29	964.467	2423.4	14422.9	1825.4	2116.35	1217.02	1655.71	1065.43	960.604	0	2	2	1	1	1	0	0
Q9CWS0	1	1	5.7881	0.124187	0.136305	7.3903	0.325325	p3	p8	31780.2	DDAH1_MOUSE N(G)_N(G)-dimethylarginine dimethylaminohydrolase 1 OS=Mus musculus OX=10090 GN=Ddah1 PE=1 SV=3	19.9611	77.3698	589.806	29.9592	3.01655	19.4125	72.5852	2.01779	22.9716	60.0439	772.313	29.9592	3.34632	23.0382	68.42	2.0097	0	0	1	0	0	0	0	0
Q9Z2I8	7	6	43.6063	0.125279	0.137061	2.11306	0.323442	p8	p3	47125.2	SUCB2_MOUSE Succinate--CoA ligase [GDP-forming] subunit beta_ mitochondrial OS=Mus musculus OX=10090 GN=Suclg2 PE=1 SV=3	610.278	1357.19	1925.83	1008.37	1063.87	2155.99	2391.81	4745.87	702.321	1053.27	2521.75	1008.37	1180.17	2558.67	2254.56	4726.86	0	0	0	0	1	2	0	4
Q61598	1	1	5.5175	0.127273	0.138797	1.65538	0.320055	p8	p3	51050.5	GDIB_MOUSE Rab GDP dissociation inhibitor beta OS=Mus musculus OX=10090 GN=Gdi2 PE=1 SV=1	76.9379	87.7793	88.8144	320.22	149.795	273.199	207.49	319.294	88.5418	68.1223	116.297	320.22	166.17	324.225	195.584	318.015	0	0	0	1	0	0	0	0
P45591	5	1	35.8415	0.12802	0.139165	3.18898	0.318804	p3	p8	18823.7	COF2_MOUSE Cofilin-2 OS=Mus musculus OX=10090 GN=Cfl2 PE=1 SV=1	145.766	181.175	7.72824	161.212	9.20226	0.201435	144.191	1.90341	167.75	140.604	10.1196	161.212	10.2083	0.239057	135.917	1.89579	1	0	0	0	0	0	0	0
Q6ZQI3	2	2	12.6545	0.130148	0.141028	2.0878	0.315288	p8	p3	32513.2	MLEC_MOUSE Malectin OS=Mus musculus OX=10090 GN=Mlec PE=1 SV=2	47.1445	2694.21	296.523	1289.15	2523.97	2208.65	2000.81	2300.55	54.2549	2090.88	388.277	1289.15	2799.9	2621.16	1885.99	2291.33	0	0	0	0	3	1	1	1
Q64433	4	3	39.6548	0.130691	0.141167	1.59258	0.314402	p8	p3	10962.7	CH10_MOUSE 10 kDa heat shock protein_ mitochondrial OS=Mus musculus OX=10090 GN=Hspe1 PE=1 SV=2	15952.8	18933.3	6101.11	19231.4	24025.8	22457.1	16998.6	32421.2	18358.9	14693.4	7989.01	19231.4	26652.3	26651.4	16023.1	32291.4	1	2	2	1	2	2	0	4
Q8K354	1	1	6.7474	0.131411	0.141168	1.78983	0.313236	p3	p8	31352.6	CBR3_MOUSE Carbonyl reductase [NADPH] 3 OS=Mus musculus OX=10090 GN=Cbr3 PE=1 SV=1	593.728	1562.77	1586.29	797.08	695.786	891.433	594.481	354.778	683.275	1212.81	2077.15	797.08	771.85	1057.93	560.367	353.356	1	0	0	0	0	0	0	0
Q99KV1	2	1	12.7198	0.131735	0.141168	2.4742	0.312712	p8	p3	40840.2	DJB11_MOUSE DnaJ homolog subfamily B member 11 OS=Mus musculus OX=10090 GN=Dnajb11 PE=1 SV=1	542.314	35.3041	1414.2	1286.36	2284.19	2064.34	1343.6	2418.71	624.106	27.3982	1851.8	1286.36	2533.9	2449.9	1266.5	2409.02	0	0	0	0	1	1	1	1
P61255	6	5	42.965	0.132351	0.141168	1.24492	0.311723	p3	p8	17258.2	RL26_MOUSE 60S ribosomal protein L26 OS=Mus musculus OX=10090 GN=Rpl26 PE=1 SV=1	7577.67	7695.73	9184.49	9104.07	4552.41	7765.04	6990.74	7650.85	8720.54	5972.38	12026.5	9104.07	5050.09	9215.32	6589.58	7620.21	3	2	4	2	2	2	2	1
Q61941	3	3	17.2709	0.132352	0.141168	3.6173	0.311723	p8	p3	114523	NNTM_MOUSE NAD(P) transhydrogenase_ mitochondrial OS=Mus musculus OX=10090 GN=Nnt PE=1 SV=2	2643.59	250.441	226.1	319.388	4824.49	4766.95	330.075	2520.27	3042.29	194.358	296.064	319.388	5351.9	5657.27	311.134	2510.17	0	0	0	0	0	4	0	0
P47758	1	1	7.1788	0.132962	0.141376	1.87648	0.310749	p8	p3	29750.1	SRPRB_MOUSE Signal recognition particle receptor subunit beta OS=Mus musculus OX=10090 GN=Srprb PE=1 SV=1	265.713	238.628	597.071	676.552	372.325	819.753	887.397	1256.84	305.789	185.191	781.826	676.552	413.027	972.859	836.474	1251.8	1	0	1	0	0	1	1	1
P50247	11	10	81.1785	0.134319	0.142373	1.25523	0.308603	p3	p8	48201.5	SAHH_MOUSE Adenosylhomocysteinase OS=Mus musculus OX=10090 GN=Ahcy PE=1 SV=3	9730.52	13362.5	9462.82	14002	8532.37	11428.2	8950.37	8180.16	11198.1	10370.1	12391	14002	9465.14	13562.6	8436.76	8147.4	5	6	3	4	6	5	6	2
P70406	1	1	4.9206	0.134828	0.142469	1.94179	0.307806	p8	p3	33658.8	UCP2_MOUSE Mitochondrial uncoupling protein 2 OS=Mus musculus OX=10090 GN=Ucp2 PE=1 SV=1	314.841	292.952	65.9844	267.612	288.798	770.09	327.956	441.138	362.326	227.349	86.4023	267.612	320.369	913.92	309.137	439.371	0	0	0	0	1	0	0	0
Q921F2	5	5	35.6249	0.135308	0.142534	2.35201	0.307056	p3	p8	44947	TADBP_MOUSE TAR DNA-binding protein 43 OS=Mus musculus OX=10090 GN=Tardbp PE=1 SV=1	4001.83	847.119	4623.78	2601.72	908.196	1051.81	1827.74	1345.94	4605.39	657.418	6054.54	2601.72	1007.48	1248.25	1722.85	1340.55	0	1	2	0	1	2	0	1
P35279;P61294	7	5	50.2719	0.135984	0.142575	1.91237	0.306008	p8	p3	23703.9	RAB6A_MOUSE Ras-related protein Rab-6A OS=Mus musculus OX=10090 GN=Rab6a PE=1 SV=4	2176.89	2356.15	1327.76	1656.31	2432.27	1680.54	6419.37	3843.28	2505.21	1828.52	1738.62	1656.31	2698.17	1994.41	6051	3827.89	2	0	0	2	1	1	2	2
Q8VHX6	61	43	422.186	0.136449	0.142575	1.14483	0.30529	p8	p3	293743	FLNC_MOUSE Filamin-C OS=Mus musculus OX=10090 GN=Flnc PE=1 SV=3	36517.9	39076.1	39581.6	50117.9	41519.7	49264.4	48435.7	50013.4	42025.5	30325.6	51829.5	50117.9	46058.7	58465.6	45656.2	49813.1	14	13	17	16	16	22	18	15
Q3UV17	5	2	35.3049	0.136605	0.142575	5.58175	0.305051	p3	p8	63358	K22O_MOUSE Keratin_ type II cytoskeletal 2 oral OS=Mus musculus OX=10090 GN=Krt76 PE=1 SV=1	3138.14	309.388	403.588	157.71	39.8983	164.942	69.8599	443.501	3611.44	240.105	528.472	157.71	44.26	195.748	65.8511	441.725	2	0	0	0	0	0	0	0
P34884	1	1	7.6212	0.139668	0.145021	1.92882	0.300407	p3	p8	12675.4	MIF_MOUSE Macrophage migration inhibitory factor OS=Mus musculus OX=10090 GN=Mif PE=1 SV=2	2962.33	1719.47	6196.75	4061.33	3173.31	2105.79	1626.22	840.292	3409.11	1334.42	8114.24	4061.33	3520.22	2499.09	1532.9	836.927	2	0	1	1	0	1	1	0
Q9Z110	13	12	82.0324	0.1398	0.145021	1.66847	0.300209	p8	p3	87836.7	P5CS_MOUSE Delta-1-pyrroline-5-carboxylate synthase OS=Mus musculus OX=10090 GN=Aldh18a1 PE=1 SV=2	7761.64	5334.15	3997.39	3044.69	14328.3	5266.64	7098.67	6905.77	8932.26	4139.64	5234.33	3044.69	15894.7	6250.29	6691.31	6878.11	0	0	3	0	3	3	5	5
Q80T14	1	1	5.0719	0.140791	0.145604	2.67128	0.298737	p8	p3	453775	FRAS1_MOUSE Extracellular matrix organizing protein FRAS1 OS=Mus musculus OX=10090 GN=Fras1 PE=1 SV=2	24.7241	24.7076	596.786	614.747	348.295	492.138	1948.47	579.492	28.4531	19.1747	781.453	614.747	386.371	584.055	1836.66	577.171	0	0	1	0	0	0	0	0
Q9QYB1	1	1	5.8271	0.141457	0.145648	1.7744	0.297755	p8	p3	28957.2	CLIC4_MOUSE Chloride intracellular channel protein 4 OS=Mus musculus OX=10090 GN=Clic4 PE=1 SV=3	89.571	240.539	165.73	561.172	515.456	515.352	239.597	605.159	103.08	186.673	217.013	561.172	571.806	611.605	225.848	602.735	0	0	0	1	0	0	0	0
P61161	5	5	34.0468	0.141689	0.145648	1.36078	0.297414	p3	p8	45046	ARP2_MOUSE Actin-related protein 2 OS=Mus musculus OX=10090 GN=Actr2 PE=1 SV=1	7362.61	7675.54	11067.6	10745.5	7847.61	9338.59	5103.09	4791.67	8473.05	5956.71	14492.3	10745.5	8705.52	11082.8	4810.25	4772.47	3	5	3	2	3	3	1	1
P55288	1	1	6.3853	0.142558	0.1461	3.19507	0.296144	p8	p3	88511.7	CAD11_MOUSE Cadherin-11 OS=Mus musculus OX=10090 GN=Cdh11 PE=1 SV=1	78.3871	24.0018	130.163	16.1053	309.318	31.6966	247.494	205.968	90.2095	18.6269	170.44	16.1053	343.132	37.6166	233.292	205.143	0	0	0	0	0	0	1	0
P61620;Q9JLR1	9	9	66.5508	0.14323	0.146237	1.29421	0.295169	p8	p3	52721.1	S61A1_MOUSE Protein transport protein Sec61 subunit alpha isoform 1 OS=Mus musculus OX=10090 GN=Sec61a1 PE=1 SV=2	4851.24	8196.56	4772.98	6895.06	9207.67	7878.98	6110.25	8790.7	5582.92	6361.05	6249.91	6895.06	10214.3	9350.54	5759.62	8755.49	4	0	6	4	2	4	4	3
Q8BFR5	10	7	88.4322	0.143551	0.146237	1.48683	0.294704	p8	p3	49907.6	EFTU_MOUSE Elongation factor Tu_ mitochondrial OS=Mus musculus OX=10090 GN=Tufm PE=1 SV=1	5555.15	5324.04	9313.64	12211	8980.91	10452.9	10880.3	17865	6392.98	4131.79	12195.6	12211	9962.71	12405.2	10255.9	17793.5	0	1	3	2	3	3	3	7
Q8CI51	4	3	29.2159	0.144462	0.14638	1.53186	0.293395	p8	p3	64553.9	PDLI5_MOUSE PDZ and LIM domain protein 5 OS=Mus musculus OX=10090 GN=Pdlim5 PE=1 SV=4	431.048	806.143	451.416	1137.75	1106.19	999.964	707.806	1515.62	496.059	625.618	591.1	1137.75	1227.12	1186.73	667.189	1509.55	0	0	1	0	1	2	1	4
Q80UG5	1	1	5.2962	0.144552	0.14638	2.10739	0.293267	p8	p3	65917.2	SEPT9_MOUSE Septin-9 OS=Mus musculus OX=10090 GN=Septin9 PE=1 SV=1	82.9071	1979.68	665.217	461.775	893.713	1678.94	2842.06	1306.99	95.4113	1536.36	871.059	461.775	991.414	1992.51	2678.97	1301.75	0	0	1	0	0	0	0	0
O09167	4	3	23.8346	0.148475	0.149621	1.18094	0.287754	p8	p3	18618.9	RL21_MOUSE 60S ribosomal protein L21 OS=Mus musculus OX=10090 GN=Rpl21 PE=1 SV=3	6018.23	8360.69	6958.87	6161.34	8093.12	8491.13	6680.69	9209.93	6925.91	6488.42	9112.19	6161.34	8977.87	10077	6297.32	9173.04	3	0	1	0	0	1	0	0
P01942;P06467	4	4	46.1896	0.148632	0.149621	1.6975	0.287537	p8	p3	15142.2	HBA_MOUSE Hemoglobin subunit alpha OS=Mus musculus OX=10090 GN=Hba PE=1 SV=2	6425.67	15224.7	7425.91	9738.68	12663.6	20342.3	8480.9	24401.8	7394.8	11815.3	9723.75	9738.68	14048	24141.6	7994.23	24304	4	4	3	3	2	6	0	1
Q6NXJ0	1	1	5.0219	0.149622	0.150173	2.0112	0.286177	p3	p8	133589	WWC2_MOUSE Protein WWC2 OS=Mus musculus OX=10090 GN=Wwc2 PE=1 SV=1	80.4693	269.599	374.807	213.33	83.6594	125.982	141.527	115.32	92.6057	209.226	490.785	213.33	92.8051	149.512	133.406	114.859	0	0	0	0	0	0	1	0
Q6IFZ6	4	1	29.529	0.150853	0.150964	2.18673	0.284502	p3	p8	61415.9	K2C1B_MOUSE Keratin_ type II cytoskeletal 1b OS=Mus musculus OX=10090 GN=Krt77 PE=1 SV=1	1422	1115.07	487.71	482.984	931.419	47.972	284.022	340.701	1636.46	865.367	638.625	482.984	1033.24	56.9318	267.723	339.336	1	1	0	0	0	0	0	0
P68040	10	10	71.5202	0.153606	0.152852	1.35239	0.280822	p3	p8	35533	RACK1_MOUSE Receptor of activated protein C kinase 1 OS=Mus musculus OX=10090 GN=Rack1 PE=1 SV=3	12979.7	10583.4	16630.1	20745.3	11265.4	9935.79	14372.2	9486.64	14937.3	8213.39	21776.1	20745.3	12496.9	11791.5	13547.4	9448.64	7	2	3	6	0	3	4	4
P62259	9	7	65.1754	0.153944	0.152852	1.45825	0.280376	p3	p8	29345	1433E_MOUSE 14-3-3 protein epsilon OS=Mus musculus OX=10090 GN=Ywhae PE=1 SV=1	10191.3	19259.4	13173	14764.7	5091.99	11299.2	8843.92	14119.1	11728.3	14946.5	17249.2	14764.7	5648.65	13409.5	8336.41	14062.6	5	4	4	2	3	0	2	3
P84099	6	6	40.8899	0.154517	0.152852	1.42768	0.279623	p3	p8	23580.1	RL19_MOUSE 60S ribosomal protein L19 OS=Mus musculus OX=10090 GN=Rpl19 PE=1 SV=1	5847.99	5604.62	9912.63	9710.05	3730.5	6727.23	4468.47	6840.16	6730	4349.54	12980	9710.05	4138.32	7983.68	4212.04	6812.77	3	1	2	3	0	2	4	3
Q9R0P5	10	8	69.3074	0.154537	0.152852	1.56999	0.279596	p3	p8	18863.8	DEST_MOUSE Destrin OS=Mus musculus OX=10090 GN=Dstn PE=1 SV=3	4613.22	13198.1	8985.5	8374.73	5480.17	4043.98	5428.56	7449.65	5308.99	10242.6	11765.9	8374.73	6079.27	4799.28	5117.04	7419.81	2	4	5	2	2	0	3	2
Q9CQU0	1	1	6.3307	0.155494	0.153353	2.21403	0.278346	p3	p8	19219.7	TXD12_MOUSE Thioredoxin domain-containing protein 12 OS=Mus musculus OX=10090 GN=Txndc12 PE=1 SV=1	1843.3	1809.81	2398.9	6788.3	404.407	1236.11	1989.82	2169.18	2121.31	1404.53	3141.2	6788.3	448.617	1466.98	1875.64	2160.49	0	0	0	0	0	1	0	1
Q9D0K2	4	4	26.1326	0.156042	0.153448	1.65924	0.277636	p8	p3	56387.9	SCOT1_MOUSE Succinyl-CoA:3-ketoacid coenzyme A transferase 1_ mitochondrial OS=Mus musculus OX=10090 GN=Oxct1 PE=1 SV=1	2048.43	282.604	3361.3	591.171	2458.23	2623.61	2457.34	2886.64	2357.38	219.319	4401.4	591.171	2726.96	3113.62	2316.32	2875.07	0	0	5	0	1	0	1	0
P17665	1	1	5.7256	0.159048	0.155259	1.62857	0.273793	p8	p3	7332.65	COX7C_MOUSE Cytochrome c oxidase subunit 7C_ mitochondrial OS=Mus musculus OX=10090 GN=Cox7c PE=1 SV=1	837.952	246.186	128.009	549.771	538.531	892.263	594.093	844.519	964.333	191.056	167.619	549.771	597.404	1058.91	560.001	841.137	0	0	0	0	0	0	0	1
Q45VK7	2	2	10.0062	0.159573	0.155259	4.91415	0.273132	p3	p8	495762	DYHC2_MOUSE Cytoplasmic dynein 2 heavy chain 1 OS=Mus musculus OX=10090 GN=Dync2h1 PE=1 SV=1	378.43	419.207	34.3254	41.0325	11.4242	42.6642	22.5798	100.981	435.506	325.331	44.9469	41.0325	12.6731	50.6326	21.2841	100.577	0	2	0	0	0	0	0	0
P21278	6	2	37.104	0.160029	0.155259	8.29511	0.27256	p8	p3	42309.4	GNA11_MOUSE Guanine nucleotide-binding protein subunit alpha-11 OS=Mus musculus OX=10090 GN=Gna11 PE=1 SV=1	9.83637	11.4426	62.4768	11.8826	65.0522	7.24211	284.408	436.627	11.3199	8.88015	81.8093	11.8826	72.1638	8.59472	268.088	434.878	0	0	0	0	0	0	1	1
Q9CR16	3	2	18.3697	0.160498	0.155259	1.71065	0.271974	p3	p8	41141.8	PPID_MOUSE Peptidyl-prolyl cis-trans isomerase D OS=Mus musculus OX=10090 GN=Ppid PE=1 SV=3	1057.59	618.76	1896.86	701.804	493.967	785.663	773.112	446.311	1217.1	480.197	2483.81	701.804	547.968	932.401	728.747	444.523	0	0	2	0	0	0	0	0
P48036	6	5	41.6845	0.16058	0.155259	1.51731	0.271871	p3	p8	35809.5	ANXA5_MOUSE Annexin A5 OS=Mus musculus OX=10090 GN=Anxa5 PE=1 SV=1	4596.33	5419.56	2085.86	4281.98	2858.47	2423.34	2148.45	3367.6	5289.55	4205.92	2731.29	4281.98	3170.96	2875.95	2025.17	3354.12	2	3	1	1	1	0	1	0
Q8BH97	4	4	30.4909	0.160622	0.155259	1.64531	0.27182	p8	p3	38001.6	RCN3_MOUSE Reticulocalbin-3 OS=Mus musculus OX=10090 GN=Rcn3 PE=1 SV=1	1221.11	5743.1	1595.09	5228.97	5463.31	3546.04	6852.89	6823.69	1405.28	4457.01	2088.66	5228.97	6060.56	4208.33	6459.64	6796.36	0	0	0	0	0	0	2	4
Q99LC5	4	4	26.3142	0.161204	0.155381	1.20855	0.271095	p8	p3	35351.6	ETFA_MOUSE Electron transfer flavoprotein subunit alpha_ mitochondrial OS=Mus musculus OX=10090 GN=Etfa PE=1 SV=2	2313.82	2747.4	3126.55	3333.72	2822.07	3302.58	3532.44	4267.23	2662.79	2132.15	4094.01	3333.72	3130.58	3919.4	3329.74	4250.13	0	2	2	1	1	3	1	2
Q9JJV2	1	1	6.5096	0.16247	0.156158	2.13957	0.269534	p3	p8	15374.4	PROF2_MOUSE Profilin-2 OS=Mus musculus OX=10090 GN=Pfn2 PE=1 SV=3	334.292	981.86	384.639	218.096	215.164	222.835	388.262	70.5959	384.711	761.985	503.66	218.096	238.686	264.454	365.981	70.3132	1	0	0	0	0	0	0	0
E9Q414	1	1	5.3539	0.163796	0.156959	3.8643	0.267915	p3	p8	510802	APOB_MOUSE Apolipoprotein B-100 OS=Mus musculus OX=10090 GN=Apob PE=1 SV=1	116.819	18.3309	74.9661	10.4145	29.6386	22.8249	0	4.6051	134.437	14.2259	98.1633	10.4145	32.8787	27.0879	0	4.58665	0	1	0	0	0	0	0	0
Q02257	1	1	6.2385	0.164759	0.156959	1.76663	0.26675	p8	p3	82542.3	PLAK_MOUSE Junction plakoglobin OS=Mus musculus OX=10090 GN=Jup PE=1 SV=3	467.269	1144.6	97.8566	939.486	972.261	1194.86	1019.13	1493.93	537.743	888.286	128.137	939.486	1078.55	1418.02	960.65	1487.95	0	0	0	0	1	0	0	0
B2RX14	2	2	10.564	0.165225	0.156959	6.80721	0.26619	p8	p3	187444	TUT4_MOUSE Terminal uridylyltransferase 4 OS=Mus musculus OX=10090 GN=Tut4 PE=1 SV=2	776.232	1402.93	569.683	1126.88	1913.86	696.847	21055.6	2716.5	893.304	1088.76	745.964	1126.88	2123.08	826.997	19847.4	2705.62	0	0	0	0	0	0	2	0
P17427	6	2	33.2956	0.165461	0.156959	2.46938	0.265907	p3	p8	104929	AP2A2_MOUSE AP-2 complex subunit alpha-2 OS=Mus musculus OX=10090 GN=Ap2a2 PE=1 SV=2	666.374	1209.53	184.232	411.134	503.933	53.5241	422.99	20.321	766.877	938.675	241.239	411.134	559.023	63.5208	398.717	20.2396	0	0	0	0	1	1	0	0
O08810	5	4	29.8408	0.165609	0.156959	11.9552	0.26573	p3	p8	110330	U5S1_MOUSE 116 kDa U5 small nuclear ribonucleoprotein component OS=Mus musculus OX=10090 GN=Eftud2 PE=1 SV=1	7092.55	61853.6	2222.91	1167.07	2164.03	1142.22	758.147	1986.19	8162.25	48002.3	2910.76	1167.07	2400.6	1355.56	714.641	1978.24	0	1	2	0	1	0	0	0
Q9CY27	2	2	12.0847	0.16649	0.157257	4.54945	0.264679	p8	p3	36489.7	TECR_MOUSE Very-long-chain enoyl-CoA reductase OS=Mus musculus OX=10090 GN=Tecr PE=1 SV=1	82.4768	194.445	252.372	160.623	225.045	115.183	1048.53	1749.99	94.9161	150.902	330.464	160.623	249.647	136.696	988.361	1742.98	0	0	0	0	0	0	0	2
P97314	3	2	28.5285	0.166931	0.157257	2.02122	0.264157	p8	p3	21838.3	CSRP2_MOUSE Cysteine and glycine-rich protein 2 OS=Mus musculus OX=10090 GN=Csrp2 PE=1 SV=3	292.812	1732.46	1684.57	2283.15	1363.44	3206.27	2749.38	4794.05	336.974	1344.5	2205.83	2283.15	1512.49	3805.1	2591.61	4774.85	0	0	0	0	1	2	1	1
P97461	7	7	59.7121	0.16731	0.157257	1.54737	0.263709	p3	p8	23060.5	RS5_MOUSE 40S ribosomal protein S5 OS=Mus musculus OX=10090 GN=Rps5 PE=1 SV=3	1787.15	3468.39	4592.03	3977.51	1352.96	2509.67	2815.44	2256.52	2056.69	2691.69	6012.97	3977.51	1500.87	2978.4	2653.88	2247.48	1	1	3	4	2	1	0	4
Q8VDN2;Q6PIC6;Q6PIE5	15	14	89.076	0.16818	0.157639	1.37184	0.262685	p8	p3	114294	AT1A1_MOUSE Sodium/potassium-transporting ATPase subunit alpha-1 OS=Mus musculus OX=10090 GN=Atp1a1 PE=1 SV=1	10337.7	6385.6	11189.5	12094.7	13444.2	18681.2	9378.92	13379.6	11896.8	4955.63	14651.9	12094.7	14913.9	22170.3	8840.72	13326.1	0	0	0	0	6	8	5	9
Q61792	6	6	40.0341	0.171739	0.160533	1.2105	0.258572	p8	p3	30393.6	LASP1_MOUSE LIM and SH3 domain protein 1 OS=Mus musculus OX=10090 GN=Lasp1 PE=1 SV=1	8981.25	8057.98	10829.7	14162	12004.6	14870.9	12374.1	11628.8	10335.8	6253.5	14180.7	14162	13316.9	17648.3	11664	11582.3	2	4	5	5	2	3	1	5
P59999	4	4	28.1432	0.172345	0.160658	1.36701	0.257882	p8	p3	19781.1	ARPC4_MOUSE Actin-related protein 2/3 complex subunit 4 OS=Mus musculus OX=10090 GN=Arpc4 PE=1 SV=3	3685.99	4244.42	3349.15	5764.81	4425.7	4215.99	7222.77	7435.4	4241.91	3293.94	4385.5	5764.81	4909.52	5003.41	6808.3	7405.62	3	1	2	2	2	2	3	2
Q9CXY6	1	1	6.9474	0.174209	0.161616	2.08611	0.255782	p8	p3	43290.3	ILF2_MOUSE Interleukin enhancer-binding factor 2 OS=Mus musculus OX=10090 GN=Ilf2 PE=1 SV=1	340.21	21.5115	696.244	672.219	910.624	656.038	781.462	1261.22	391.521	16.6943	911.687	672.219	1010.17	778.567	736.618	1256.17	0	0	0	0	1	0	0	1
Q05186	4	4	25.8086	0.174323	0.161616	1.37576	0.255655	p8	p3	38113.1	RCN1_MOUSE Reticulocalbin-1 OS=Mus musculus OX=10090 GN=Rcn1 PE=1 SV=1	1015.09	2545.25	1723.26	1728.14	1635.65	2838.67	2660.13	2512.03	1168.19	1975.28	2256.5	1728.14	1814.46	3368.86	2507.48	2501.96	0	0	1	0	3	2	3	2
P26041	22	11	164.532	0.176446	0.162838	2.57971	0.253302	p8	p3	67881.2	MOES_MOUSE Moesin OS=Mus musculus OX=10090 GN=Msn PE=1 SV=3	15557.4	24741.1	25003.2	14003.1	12550.9	85538.1	30039.8	76454.8	17903.8	19200.7	32740.1	14003.1	13922.9	101514	28316	76148.6	4	6	7	3	3	2	6	3
Q61699	5	5	27.3054	0.17682	0.162838	1.68362	0.252893	p3	p8	97377	HS105_MOUSE Heat shock protein 105 kDa OS=Mus musculus OX=10090 GN=Hsph1 PE=1 SV=2	3407.62	11074.4	9658.41	9156.09	3500.47	5645.18	5430.23	5200.91	3921.56	8594.46	12647.1	9156.09	3883.14	6699.53	5118.62	5180.08	0	0	3	4	0	0	0	0
Q91WS0	2	2	13.2607	0.177077	0.162838	1.89817	0.252611	p8	p3	12268.1	CISD1_MOUSE CDGSH iron-sulfur domain-containing protein 1 OS=Mus musculus OX=10090 GN=Cisd1 PE=1 SV=1	320.299	712.957	315.072	1063.72	516.983	749.45	1347.59	1964.44	368.607	553.3	412.566	1063.72	573.499	889.425	1270.26	1956.58	0	0	0	0	0	0	2	0
Q9JKR6	6	5	41.9678	0.180425	0.16547	1.74019	0.248995	p8	p3	111409	HYOU1_MOUSE Hypoxia up-regulated protein 1 OS=Mus musculus OX=10090 GN=Hyou1 PE=1 SV=1	1562.23	672.78	2083.17	2943.32	1668.67	3487.3	2403.91	5076.48	1797.84	522.12	2727.77	2943.32	1851.09	4138.63	2265.96	5056.15	0	0	0	0	0	0	0	6
Q9CZM2	6	6	41.71	0.181881	0.165724	1.36136	0.247451	p3	p8	24260.2	RL15_MOUSE 60S ribosomal protein L15 OS=Mus musculus OX=10090 GN=Rpl15 PE=1 SV=4	5010.99	7242.84	8890.45	9170.51	4087.71	8522.07	4465.38	5192.82	5766.75	5620.9	11641.5	9170.51	4534.58	10113.7	4209.14	5172.02	2	3	3	4	2	2	2	2
Q9D1D4	4	4	37.172	0.182095	0.165724	3.13383	0.247225	p8	p3	25081.9	TMEDA_MOUSE Transmembrane emp24 domain-containing protein 10 OS=Mus musculus OX=10090 GN=Tmed10 PE=1 SV=1	2328.19	2668.13	1882.92	4032.61	12911.1	9740.03	1194.51	10350.3	2679.33	2070.64	2465.56	4032.61	14322.5	11559.2	1125.97	10308.8	1	0	1	1	3	2	0	3
Q9QUI0;Q62159;P62746	4	4	27.3459	0.182633	0.165724	1.4845	0.24666	p8	p3	22124.4	RHOA_MOUSE Transforming protein RhoA OS=Mus musculus OX=10090 GN=Rhoa PE=1 SV=1	1307.76	2894.44	3608.16	3894.7	2660.16	4544.77	5097.87	5073.41	1505	2246.27	4724.65	3894.7	2950.97	5393.6	4805.33	5053.09	1	1	1	2	1	2	2	2
P61358	6	6	44.0285	0.18305	0.165724	1.20693	0.246223	p3	p8	15797.8	RL27_MOUSE 60S ribosomal protein L27 OS=Mus musculus OX=10090 GN=Rpl27 PE=1 SV=2	10318.6	14539.1	13821.4	16289.9	9799.19	12151.9	10249.9	13343.3	11874.8	11283.3	18098.3	16289.9	10870.4	14421.5	9661.76	13289.9	3	2	4	3	3	2	3	4
P06795;P21447	1	1	5.8749	0.183164	0.165724	1.64967	0.246104	p8	p3	141564	MDR1B_MOUSE ATP-dependent translocase ABCB1 OS=Mus musculus OX=10090 GN=Abcb1b PE=1 SV=1	202.196	231.971	83.659	70.2973	259.959	233.895	353.309	123.047	232.691	180.025	109.546	70.2973	288.378	277.58	333.034	122.554	0	1	0	0	0	0	0	0
Q9R0E2	3	3	19.726	0.183949	0.165724	1.52667	0.245285	p8	p3	84165.5	PLOD1_MOUSE Procollagen-lysine_2-oxoglutarate 5-dioxygenase 1 OS=Mus musculus OX=10090 GN=Plod1 PE=1 SV=1	214.404	769.055	986.971	757.922	1103.17	1344.58	794.94	922.59	246.741	596.836	1292.37	757.922	1223.77	1595.71	749.322	918.894	0	0	0	0	1	2	1	1
Q6IFX3	2	1	12.926	0.184111	0.165724	1.48602	0.245117	p8	p3	51038	K1C40_MOUSE Keratin_ type I cytoskeletal 40 OS=Mus musculus OX=10090 GN=Krt40 PE=2 SV=1	7127.34	2033.58	8380.05	7645.62	9485.2	10027	7273.17	10642.5	8202.29	1578.19	10973.1	7645.62	10522.1	11899.7	6855.8	10599.9	1	0	0	0	0	0	0	0
O88685	1	1	6.595	0.185619	0.16664	2.33356	0.243562	p8	p3	49834.2	PRS6A_MOUSE 26S proteasome regulatory subunit 6A OS=Mus musculus OX=10090 GN=Psmc3 PE=1 SV=2	217.487	4.33865	4.70334	20.7077	285.191	21.5596	49.7545	220.435	250.288	3.36706	6.15872	20.7077	316.368	25.5863	46.8993	219.552	0	0	0	0	1	0	0	0
P04104;Q6IFZ9	6	1	51.3113	0.187169	0.167489	2.87006	0.24198	p3	p8	66119.3	K2C1_MOUSE Keratin_ type II cytoskeletal 1 OS=Mus musculus OX=10090 GN=Krt1 PE=1 SV=4	2257.59	745.598	384.307	241.795	709.458	251.878	204.649	98.5499	2598.08	578.631	503.225	241.795	787.016	298.922	192.905	98.1552	1	1	0	0	0	0	0	0
Q9Z204	8	7	65.3883	0.187549	0.167489	1.45326	0.241595	p8	p3	34441.9	HNRPC_MOUSE Heterogeneous nuclear ribonucleoproteins C1/C2 OS=Mus musculus OX=10090 GN=Hnrnpc PE=1 SV=1	14825.3	17992.7	20435.1	21743.9	19075.4	17558.1	40131.3	32225.7	17061.2	13963.5	26758.5	21743.9	21160.7	20837.4	37828.3	32096.6	5	2	5	2	6	4	7	9
P62717	4	4	33.1997	0.188137	0.167574	1.5334	0.241001	p3	p8	21017.5	RL18A_MOUSE 60S ribosomal protein L18a OS=Mus musculus OX=10090 GN=Rpl18a PE=1 SV=1	2507.73	2742.96	3093.92	4696.73	724.956	3123.49	1791.35	2865.04	2885.95	2128.71	4051.28	4696.73	804.208	3706.86	1688.55	2853.56	2	1	2	3	0	3	2	3
P62821;Q6PHN9;Q8K386;O35963;P35276;P35283;P56371;P62823;P63011;Q8BHD0;Q8CG50;Q91ZR1;Q923S9;Q9CZT8;Q9JKM7	11	5	83.3039	0.194875	0.172457	2.23663	0.234376	p8	p3	22905.9	RAB1A_MOUSE Ras-related protein Rab-1A OS=Mus musculus OX=10090 GN=Rab1A PE=1 SV=3	846.931	828.92	356.541	108.647	785.759	383.398	2049.65	1569.91	974.667	643.294	466.867	108.647	871.659	455.005	1932.03	1563.63	0	0	0	0	1	1	3	2
Q9ERE7	1	1	6.6815	0.195093	0.172457	1.32445	0.234167	p8	p3	25320.7	MESD_MOUSE LRP chaperone MESD OS=Mus musculus OX=10090 GN=Mesd PE=1 SV=1	1041.48	1620.42	807.981	1390.18	2219.4	1486.62	1209.89	1521	1198.55	1257.55	1058	1390.18	2462.03	1764.28	1140.46	1514.91	0	1	0	1	0	0	0	1
P16125	2	1	15.0704	0.195139	0.172457	43.1014	0.234123	p3	p8	36857.5	LDHB_MOUSE L-lactate dehydrogenase B chain OS=Mus musculus OX=10090 GN=Ldhb PE=1 SV=2	0.0961964	79.827	770.34	151.997	12.8664	1.59098	5.68088	3.11529	0.110705	61.9508	1008.71	151.997	14.273	1.88812	5.35488	3.10281	0	0	1	0	0	0	0	0
O88342	4	3	22.9646	0.196678	0.173366	1.90333	0.232656	p3	p8	67091.1	WDR1_MOUSE WD repeat-containing protein 1 OS=Mus musculus OX=10090 GN=Wdr1 PE=1 SV=3	2262.1	2680.6	8033.9	7025.6	2195.6	4298.13	1569.47	2445.83	2603.27	2080.32	10519.9	7025.6	2435.63	5100.89	1479.41	2436.04	0	2	2	3	0	0	0	0
Q8VIJ6	12	9	88.0786	0.199599	0.174998	1.29863	0.229916	p3	p8	75555.9	SFPQ_MOUSE Splicing factor_ proline- and glutamine-rich OS=Mus musculus OX=10090 GN=Sfpq PE=1 SV=1	4564.85	4965.8	6335.23	4969.45	2200.75	4045.19	3789.52	6008.6	5253.33	3853.77	8295.58	4969.45	2441.34	4800.71	3572.06	5984.54	5	3	7	3	2	3	2	2
Q9JKF1	14	14	90.1963	0.199943	0.174998	1.2776	0.229597	p8	p3	189541	IQGA1_MOUSE Ras GTPase-activating-like protein IQGAP1 OS=Mus musculus OX=10090 GN=Iqgap1 PE=1 SV=2	5242.32	5465.83	6914.28	9566.92	6195.65	8578.29	9729.48	10233.7	6032.97	4241.83	9053.8	9566.92	6872.96	10180.5	9171.16	10192.7	0	0	6	0	3	9	8	6
P84096	1	1	6.3246	0.200072	0.174998	2.37538	0.229478	p8	p3	21764.7	RHOG_MOUSE Rho-related GTP-binding protein RhoG OS=Mus musculus OX=10090 GN=Rhog PE=1 SV=1	1.81837	185.464	469.338	366.606	368.858	756.162	493.608	811.928	2.09261	143.932	614.568	366.606	409.182	897.391	465.283	808.676	0	0	1	0	1	0	0	1
P09041	6	3	46.2863	0.202052	0.176235	1.4045	0.227658	p3	p8	45252.3	PGK2_MOUSE Phosphoglycerate kinase 2 OS=Mus musculus OX=10090 GN=Pgk2 PE=1 SV=4	411.205	850.866	438.757	427.07	310.865	552.176	359.14	292.874	473.223	660.326	574.525	427.07	344.849	655.306	338.531	291.701	0	1	1	0	0	1	0	0
P36536	3	1	21.5063	0.202522	0.176235	2.35155	0.227229	p8	p3	22485	SAR1A_MOUSE GTP-binding protein SAR1a OS=Mus musculus OX=10090 GN=Sar1a PE=1 SV=1	15.0815	177.96	228.245	178.301	143.555	509.801	172.156	584.447	17.3561	138.108	298.872	178.301	159.248	605.017	162.277	582.106	0	0	0	0	0	0	0	1
Q9CQF0	1	1	12.0276	0.203412	0.176558	3.6949	0.226421	p8	p3	20794.2	RM11_MOUSE 39S ribosomal protein L11_ mitochondrial OS=Mus musculus OX=10090 GN=Mrpl11 PE=1 SV=1	267.284	718.721	915.474	818.196	5229.69	1584.82	2941.52	292.908	307.597	557.773	1198.75	818.196	5801.41	1880.82	2772.72	291.735	0	0	0	0	2	0	0	0
Q8R080	1	1	6.3595	0.206348	0.177308	1.5605	0.223793	p3	p8	79207.8	GTSE1_MOUSE G2 and S phase-expressed protein 1 OS=Mus musculus OX=10090 GN=Gtse1 PE=1 SV=2	1869.25	2472.48	1917.18	1175.17	1094.42	525.27	3005.99	138.235	2151.17	1918.8	2510.43	1175.17	1214.06	623.375	2833.49	137.681	0	0	0	0	0	0	1	0
Q06219	2	1	10.1615	0.206863	0.177308	2.47801	0.223336	p3	p8	67619.5	NR4A2_MOUSE Nuclear receptor subfamily 4 group A member 2 OS=Mus musculus OX=10090 GN=Nr4a2 PE=1 SV=1	305.873	196.355	668.43	1488.04	143.289	217.599	173.774	538.253	352.006	152.384	875.267	1488.04	158.954	258.24	163.802	536.097	0	0	0	1	0	0	0	0
Q8K2K6	2	2	11.7796	0.206997	0.177308	1.16775	0.223218	p8	p3	58328.1	AGFG1_MOUSE Arf-GAP domain and FG repeat-containing protein 1 OS=Mus musculus OX=10090 GN=Agfg1 PE=1 SV=2	4597.27	6811.61	5773.77	5061.81	5205.24	7104.94	6635.38	7030.32	5290.63	5286.24	7560.38	5061.81	5774.28	8431.93	6254.61	7002.16	0	0	0	0	0	3	0	0
P70180	2	1	18.2462	0.207345	0.177308	1.90966	0.222911	p8	p3	60150.1	ANPRC_MOUSE Atrial natriuretic peptide receptor 3 OS=Mus musculus OX=10090 GN=Npr3 PE=1 SV=3	2566.58	115.122	10372.4	8689.49	9056.28	13335.2	12229.3	6901.99	2953.68	89.3418	13582	8689.49	10046.3	15825.9	11527.5	6874.34	0	0	0	0	0	0	0	2
Q9DBG6	5	4	31.6134	0.207644	0.177308	1.83986	0.222649	p8	p3	69177.1	RPN2_MOUSE Dolichyl-diphosphooligosaccharide--protein glycosyltransferase subunit 2 OS=Mus musculus OX=10090 GN=Rpn2 PE=1 SV=1	1438.77	1002.45	1223.05	738.652	706.62	2610.39	1751.88	3031.89	1655.77	777.961	1601.51	738.652	783.868	3097.93	1651.35	3019.75	1	0	0	0	1	3	2	1
Q8QZY1	3	3	17.044	0.207852	0.177308	1.2892	0.222466	p3	p8	66841.1	EIF3L_MOUSE Eukaryotic translation initiation factor 3 subunit L OS=Mus musculus OX=10090 GN=Eif3l PE=1 SV=1	1678.34	3201.24	2781.92	2406.27	1433.85	2112.77	2096.69	2165.98	1931.47	2484.36	3642.74	2406.27	1590.6	2507.38	1976.37	2157.3	0	0	0	4	0	0	0	0
P47962	8	8	78.7654	0.207924	0.177308	5.15268	0.222403	p3	p8	34628.8	RL5_MOUSE 60S ribosomal protein L5 OS=Mus musculus OX=10090 GN=Rpl5 PE=1 SV=3	229982	18514.1	17844	16456	9970.95	16623.9	19867.7	8420.89	264669	14368.1	23365.6	16456	11061	19728.7	18727.6	8387.16	4	3	2	4	1	0	4	0
Q9R1P0	3	2	18.3442	0.20995	0.178588	1.84919	0.220637	p8	p3	29756	PSA4_MOUSE Proteasome subunit alpha type-4 OS=Mus musculus OX=10090 GN=Psma4 PE=1 SV=1	289.084	44.1958	412.343	59.0905	133.164	583.258	412.139	359.506	332.684	34.2987	539.937	59.0905	147.721	692.193	388.489	358.066	0	0	2	0	0	0	1	0
Q8CE90	1	1	5.2571	0.211181	0.179187	1.49625	0.219577	p8	p3	60168	MP2K7_MOUSE Dual specificity mitogen-activated protein kinase kinase 7 OS=Mus musculus OX=10090 GN=Map2k7 PE=1 SV=1	455.674	501.926	484.985	421.324	582.114	643.452	1174.67	388.633	524.4	389.526	635.057	421.324	645.751	763.63	1107.27	387.076	0	1	0	0	0	0	0	0
Q8JZU2	1	1	6.1282	0.213446	0.180658	2.51917	0.217647	p8	p3	34273.7	TXTP_MOUSE Tricarboxylate transport protein_ mitochondrial OS=Mus musculus OX=10090 GN=Slc25a1 PE=1 SV=1	895.581	15.2886	1005.08	173.786	1326.04	2593.43	1072.68	272.247	1030.65	11.865	1316.09	173.786	1471	3077.8	1011.12	271.157	0	0	0	0	1	2	0	0
Q9R1T2	1	1	6.7404	0.215159	0.181656	6.62029	0.216207	p3	p8	39076.4	SAE1_MOUSE SUMO-activating enzyme subunit 1 OS=Mus musculus OX=10090 GN=Sae1 PE=1 SV=1	60.6642	27.7417	802.776	61.8686	56.855	27.9479	44.3611	14.7949	69.8137	21.5293	1051.18	61.8686	63.0704	33.1678	41.8155	14.7357	0	0	1	0	0	0	0	0
Q91VC3	10	8	59.3448	0.2167	0.182504	1.28939	0.214925	p8	p3	47125.2	IF4A3_MOUSE Eukaryotic initiation factor 4A-III OS=Mus musculus OX=10090 GN=Eif4a3 PE=1 SV=3	1215.71	2093.06	1787.65	1547.08	2511.17	1590.56	1716.46	2747.91	1399.07	1624.35	2340.81	1547.08	2785.69	1887.62	1617.96	2736.9	1	1	3	1	0	0	5	1
O35381	1	1	5.7859	0.219973	0.184676	1.42339	0.212244	p8	p3	28708.7	AN32A_MOUSE Acidic leucine-rich nuclear phosphoprotein 32 family member A OS=Mus musculus OX=10090 GN=Anp32a PE=1 SV=1	160.393	3295.39	139.579	438.137	1913.28	2308.71	629.955	889.289	184.584	2557.43	182.77	438.137	2122.45	2739.91	593.805	885.727	0	1	0	0	0	0	0	0
Q61937	10	8	98.4026	0.220364	0.184676	1.43385	0.211929	p3	p8	32731.2	NPM_MOUSE Nucleophosmin OS=Mus musculus OX=10090 GN=Npm1 PE=1 SV=1	22822.7	10034.1	13578.3	13330.6	6374.39	6624.51	14415.2	14268.1	26264.9	7787.13	17779.9	13330.6	7071.24	7861.77	13588	14210.9	4	2	3	3	1	3	4	5
Q9CYR0	1	1	6.326	0.221676	0.185319	4.41083	0.210873	p3	p8	17376	SSBP_MOUSE Single-stranded DNA-binding protein_ mitochondrial OS=Mus musculus OX=10090 GN=Ssbp1 PE=1 SV=1	2081.66	131.042	180.117	159.503	29.5535	25.6223	241.811	281.663	2395.62	101.697	235.852	159.503	32.7843	30.4078	227.934	280.535	0	0	0	0	0	0	0	1
P61979	17	15	125.488	0.225868	0.188361	1.20381	0.207558	p3	p8	51261.5	HNRPK_MOUSE Heterogeneous nuclear ribonucleoprotein K OS=Mus musculus OX=10090 GN=Hnrnpk PE=1 SV=1	14254.2	20522.5	19096.2	20391	12977.3	12342.5	15656.4	20714.8	16404.1	15926.8	25005.3	20391	14396	14647.7	14758	20631.8	9	5	9	9	5	9	5	4
A3KGS3	3	2	17.0652	0.229864	0.191225	2.40235	0.204478	p8	p3	212570	RGPA2_MOUSE Ral GTPase-activating protein subunit alpha-2 OS=Mus musculus OX=10090 GN=Ralgapa2 PE=1 SV=2	399.399	973.965	455.688	467.966	1201.46	310.021	1128.64	2878.12	459.636	755.858	596.694	467.966	1332.8	367.924	1063.87	2866.59	0	0	0	0	1	0	1	0
Q6ZQ29	1	1	4.7852	0.230449	0.191244	Infinity	0.204034	p3	p8	140153	TAOK2_MOUSE Serine/threonine-protein kinase TAO2 OS=Mus musculus OX=10090 GN=Taok2 PE=1 SV=3	2.20986	175.09	0	0	0	0	0	0	2.54315	135.881	0	0	0	0	0	0	0	1	0	0	0	0	0	0
P55258;P61028	4	1	30.3147	0.234121	0.193555	18.9472	0.201281	p3	p8	23839.3	RAB8A_MOUSE Ras-related protein Rab-8A OS=Mus musculus OX=10090 GN=Rab8a PE=1 SV=2	25.8449	378.17	1.9569	6.21711	2.2779	8.72672	10.75	0	29.7428	293.484	2.56244	6.21711	2.52693	10.3566	10.1331	0	0	1	0	0	0	0	0	0
Q01730	2	2	11.4302	0.234371	0.193555	1.5625	0.201095	p3	p8	31550.3	RSU1_MOUSE Ras suppressor protein 1 OS=Mus musculus OX=10090 GN=Rsu1 PE=1 SV=3	528.809	980.527	1490.46	1527.73	359.834	1516.12	586.431	435.224	608.565	760.951	1951.67	1527.73	399.172	1799.29	552.779	433.481	0	1	0	0	0	1	1	0
P67984	4	3	29.522	0.236245	0.19463	1.18578	0.199717	p3	p8	14816	RL22_MOUSE 60S ribosomal protein L22 OS=Mus musculus OX=10090 GN=Rpl22 PE=1 SV=2	12734.6	12519.8	18615	17348.2	10795.2	13809.8	12448.3	14573.1	14655.3	9716.12	24375.1	17348.2	11975.3	16389	11734	14514.7	3	1	2	2	2	1	2	2
Q9DB20	4	3	33.7641	0.237235	0.194973	1.21626	0.198995	p8	p3	23420.6	ATPO_MOUSE ATP synthase subunit O_ mitochondrial OS=Mus musculus OX=10090 GN=Atp5po PE=1 SV=1	4511.92	4732.03	6662.13	4816.02	6378.61	6020.71	4679.08	8125.13	5192.41	3672.35	8723.63	4816.02	7075.92	7145.2	4410.57	8092.58	1	1	2	3	2	1	0	2
P62320	2	2	13.6136	0.237937	0.195079	1.89181	0.198485	p3	p8	14030.4	SMD3_MOUSE Small nuclear ribonucleoprotein Sm D3 OS=Mus musculus OX=10090 GN=Snrpd3 PE=1 SV=1	2210.1	5634.21	2364.32	1022.24	3571.02	1239.97	910.708	214.87	2543.42	4372.5	3095.92	1022.24	3961.41	1471.57	858.447	214.009	0	2	0	0	1	0	0	0
P20108	2	1	12.8164	0.238711	0.195243	2.55916	0.197926	p8	p3	28355.2	PRDX3_MOUSE Thioredoxin-dependent peroxide reductase_ mitochondrial OS=Mus musculus OX=10090 GN=Prdx3 PE=1 SV=1	1063.48	1276.95	168.851	897.493	2895.89	2330.6	363.955	3128.04	1223.88	990.998	221.099	897.493	3212.47	2765.89	343.07	3115.51	1	0	0	0	1	1	0	0
O08553	6	3	38.3319	0.239442	0.195372	1.30717	0.1974	p3	p8	62676.9	DPYL2_MOUSE Dihydropyrimidinase-related protein 2 OS=Mus musculus OX=10090 GN=Dpysl2 PE=1 SV=2	3168.22	3177.97	2868.43	2458.12	1149.54	4000.79	1247.37	2532.11	3646.05	2466.31	3756.03	2458.12	1275.21	4748.02	1175.79	2521.96	1	2	1	1	1	2	1	0
Q922W5;Q922Q4	2	2	13.5843	0.240499	0.195662	1.46731	0.196644	p8	p3	32658.6	P5CR1_MOUSE Pyrroline-5-carboxylate reductase 1_ mitochondrial OS=Mus musculus OX=10090 GN=Pycr1 PE=1 SV=1	1439.05	3852.05	3078.24	3827.39	5513.93	5925.57	2475.17	3981.76	1656.09	2989.44	4030.76	3827.39	6116.71	7032.29	2333.13	3965.81	0	0	2	1	0	1	1	0
Q8BLR7	1	1	5.127	0.240948	0.195662	Infinity	0.196324	p8	p3	26661.5	RND1_MOUSE Rho-related GTP-binding protein Rho6 OS=Mus musculus OX=10090 GN=Rnd1 PE=2 SV=1	0	0	0	0	0	1.80013	162.277	0	0	0	0	0	0	2.13634	152.964	0	0	0	0	0	0	0	1	0
Q9WV55	5	2	35.5459	0.242492	0.196279	7.1158	0.195231	p8	p3	28083.4	VAPA_MOUSE Vesicle-associated membrane protein-associated protein A OS=Mus musculus OX=10090 GN=Vapa PE=1 SV=2	153.444	254.004	32.4033	128.236	1295.28	1461.4	22.111	1263.59	176.586	197.123	42.4301	128.236	1436.88	1734.35	20.8422	1258.53	0	0	0	0	0	1	0	2
P49722	1	1	6.0356	0.242862	0.196279	2.58464	0.194971	p8	p3	26040.7	PSA2_MOUSE Proteasome subunit alpha type-2 OS=Mus musculus OX=10090 GN=Psma2 PE=1 SV=3	14.0104	25.1107	5.21405	26.6328	22.0001	10.2759	58.1317	93.0195	16.1235	19.4875	6.82746	26.6328	24.4051	12.1952	54.7958	92.6469	0	0	0	0	0	0	0	1
P14869	10	10	85.7312	0.243791	0.196563	1.2367	0.19432	p3	p8	34387.6	RLA0_MOUSE 60S acidic ribosomal protein P0 OS=Mus musculus OX=10090 GN=Rplp0 PE=1 SV=3	14396.5	17286.6	19274.4	21391.9	8795.97	15665.1	15115.6	18925.1	16567.8	13415.5	25238.5	21391.9	9757.55	18590.9	14248.2	18849.3	6	6	6	6	6	9	2	5
P56959	3	3	24.4472	0.244682	0.196815	1.40315	0.193699	p8	p3	52901.3	FUS_MOUSE RNA-binding protein FUS OS=Mus musculus OX=10090 GN=Fus PE=1 SV=1	596.158	395.321	1006.67	1605.68	1608.34	1355.25	1311.66	781.449	686.071	306.794	1318.17	1605.68	1784.17	1608.37	1236.39	778.319	0	0	2	1	3	0	1	0
P14152	1	1	6.2724	0.246273	0.197584	2.05769	0.192598	p3	p8	36682.3	MDHC_MOUSE Malate dehydrogenase_ cytoplasmic OS=Mus musculus OX=10090 GN=Mdh1 PE=1 SV=3	131.401	54.1543	37.5958	221.435	18.8307	4.48912	88.6115	104.129	151.219	42.0272	49.2292	221.435	20.8893	5.32756	83.5265	103.712	0	0	0	1	0	0	0	0
Q91VR2	4	4	25.619	0.246799	0.197584	1.42665	0.192236	p8	p3	33000	ATPG_MOUSE ATP synthase subunit gamma_ mitochondrial OS=Mus musculus OX=10090 GN=Atp5f1c PE=1 SV=1	8822.08	812.548	3013.04	3753.98	4690.14	6545.25	4820.93	7343.14	10152.6	630.589	3945.38	3753.98	5202.87	7767.71	4544.28	7313.72	0	0	1	0	3	2	2	1
Q9D5K4	1	1	6.3152	0.248524	0.198498	1.59781	0.191057	p8	p3	44701.1	S1PBP_MOUSE S100P-binding protein OS=Mus musculus OX=10090 GN=S100pbp PE=2 SV=1	391.001	4880.91	6008.31	5148.25	5347.6	5794.52	6620.49	8486.97	449.972	3787.9	7867.49	5148.25	5932.2	6876.77	6240.57	8452.98	0	0	0	0	0	0	1	0
Q60605;P09542;Q8CI43	9	8	101.477	0.249563	0.198861	1.13922	0.190353	p8	p3	17101.2	MYL6_MOUSE Myosin light polypeptide 6 OS=Mus musculus OX=10090 GN=Myl6 PE=1 SV=3	51265.8	85830.5	54496.3	61330.5	69111.6	75670.4	74768	68585.9	58997.8	66609.9	71359.4	61330.5	76666.9	89803.4	70477.4	68311.2	6	7	9	6	7	9	8	6
P63168	1	1	5.516	0.251924	0.200273	2.07003	0.188769	p3	p8	10537	DYL1_MOUSE Dynein light chain 1_ cytoplasmic OS=Mus musculus OX=10090 GN=Dynll1 PE=1 SV=1	82.5441	386.952	763.232	588.361	303.603	23.8648	511.756	40.5189	94.9934	300.3	999.403	588.361	336.793	28.322	482.389	40.3566	0	0	0	0	0	0	1	0
P16045	6	6	51.0648	0.253392	0.200804	1.37847	0.187795	p8	p3	15208	LEG1_MOUSE Galectin-1 OS=Mus musculus OX=10090 GN=Lgals1 PE=1 SV=3	6344.42	2840.44	8917.11	9822.13	6300.24	10912.5	11677.3	9602.33	7301.3	2204.36	11676.4	9822.13	6988.99	12950.7	11007.2	9563.87	4	1	3	3	2	3	4	3
P61021	3	1	20.0295	0.254103	0.200804	2.14153	0.187326	p8	p3	23935	RAB5B_MOUSE Ras-related protein Rab-5B OS=Mus musculus OX=10090 GN=Rab5b PE=1 SV=1	78.2848	45.2184	56.8012	91.6436	187.462	34.7958	117.897	242.231	90.0918	35.0924	74.3775	91.6436	207.955	41.2946	111.132	241.26	0	0	0	0	0	0	1	0
P08752;B2RSH2;P18872;P50149	8	2	68.7423	0.254363	0.200804	1.9983	0.187156	p8	p3	41059.3	GNAI2_MOUSE Guanine nucleotide-binding protein G(i) subunit alpha-2 OS=Mus musculus OX=10090 GN=Gnai2 PE=1 SV=5	2002.61	328.301	2591.89	2003.9	3380.53	1006.5	3704.96	5749.62	2304.64	254.782	3393.92	2003.9	3750.09	1194.49	3492.35	5726.59	1	0	1	2	2	0	1	2
Q9R0P6	2	2	15.0907	0.255224	0.201016	1.44324	0.186591	p8	p3	20626.4	SC11A_MOUSE Signal peptidase complex catalytic subunit SEC11A OS=Mus musculus OX=10090 GN=Sec11a PE=1 SV=1	1540.49	300.356	1895.97	1379.37	2061.75	1306.84	1966.76	2048.53	1772.82	233.096	2482.66	1379.37	2287.14	1550.92	1853.9	2040.32	0	0	1	0	1	1	2	2
Q504M8	2	1	20.6734	0.255813	0.201016	6.83158	0.186207	p8	p3	28789.8	RAB26_MOUSE Ras-related protein Rab-26 OS=Mus musculus OX=10090 GN=Rab26 PE=1 SV=1	115.974	116.321	161.166	34.0309	2469.61	229.004	60.4922	161.342	133.466	90.2725	211.037	34.0309	2739.59	271.775	57.0209	160.696	0	0	0	0	1	0	0	0
P61804	1	1	7.952	0.259996	0.203396	1.47937	0.183514	p8	p3	12667.8	DAD1_MOUSE Dolichyl-diphosphooligosaccharide--protein glycosyltransferase subunit DAD1 OS=Mus musculus OX=10090 GN=Dad1 PE=1 SV=3	807.492	706.263	3443.01	3542.66	4091.69	3424.01	3417.46	1640.67	929.278	548.105	4508.4	3542.66	4538.99	4063.52	3221.35	1634.1	1	0	0	1	1	0	1	2
Q8CDN6	3	3	17.5838	0.26004	0.203396	1.38506	0.183486	p3	p8	32636.6	TXNL1_MOUSE Thioredoxin-like protein 1 OS=Mus musculus OX=10090 GN=Txnl1 PE=1 SV=3	616.016	613.194	1159.64	1248.9	820.058	633.167	435.624	737.574	708.925	475.877	1518.47	1248.9	909.708	751.424	410.626	734.62	0	0	3	0	0	0	0	0
Q922P9	2	1	11.1673	0.260635	0.203396	2.99259	0.183108	p8	p3	60285.9	GLYR1_MOUSE Putative oxidoreductase GLYR1 OS=Mus musculus OX=10090 GN=Glyr1 PE=1 SV=1	363.753	408.685	388.517	516.585	1578.07	2788.63	336.658	316.829	418.615	317.166	508.738	516.585	1750.59	3309.47	317.339	315.56	0	0	0	0	1	0	0	0
O35161	1	1	5.2579	0.261468	0.203579	1.40584	0.182581	p8	p3	335376	CELR1_MOUSE Cadherin EGF LAG seven-pass G-type receptor 1 OS=Mus musculus OX=10090 GN=Celsr1 PE=1 SV=3	1277.76	2577.68	322.585	1577.13	2488.1	2142.43	1658.97	1801.33	1470.47	2000.45	422.404	1577.13	2760.1	2542.58	1563.77	1794.12	0	1	0	0	0	0	0	0
Q9CR57	4	4	28.3915	0.262431	0.203863	1.40197	0.181975	p3	p8	23678.2	RL14_MOUSE 60S ribosomal protein L14 OS=Mus musculus OX=10090 GN=Rpl14 PE=1 SV=3	2477.35	3168.95	4179.52	2261.18	714.025	2326.95	2155.59	3424.87	2850.99	2459.31	5472.81	2261.18	792.083	2761.56	2031.89	3411.15	1	2	1	3	0	1	0	2
P40124	4	4	21.1473	0.263571	0.204282	1.20442	0.181263	p3	p8	51907.1	CAP1_MOUSE Adenylyl cyclase-associated protein 1 OS=Mus musculus OX=10090 GN=Cap1 PE=1 SV=4	2120.2	2948.71	3178.67	2700.73	1563.52	2169.99	2252.8	3103.82	2439.97	2288.39	4162.26	2700.73	1734.45	2575.28	2123.53	3091.38	1	0	1	0	1	0	0	1
P61750	5	2	40.4513	0.26513	0.205023	1.44853	0.180295	p8	p3	20510.7	ARF4_MOUSE ADP-ribosylation factor 4 OS=Mus musculus OX=10090 GN=Arf4 PE=1 SV=2	2424.81	1317.73	5519.28	3852.45	6617.39	5524.26	4152.02	2702.75	2790.52	1022.65	7227.15	3852.45	7340.81	6556.03	3913.76	2691.93	1	0	3	1	2	1	2	1
A2AAJ9	7	6	41.6031	0.267178	0.206138	1.49689	0.179037	p8	p3	979994	OBSCN_MOUSE Obscurin OS=Mus musculus OX=10090 GN=Obscn PE=1 SV=3	2754.32	7881.55	8725.48	11115	7828.24	8068.86	18956.3	10766.3	3169.73	6116.58	11425.4	11115	8684.02	9575.89	17868.5	10723.2	0	0	0	1	0	0	7	0
P62900	3	3	21.794	0.270907	0.208543	1.5309	0.176782	p8	p3	14462.9	RL31_MOUSE 60S ribosomal protein L31 OS=Mus musculus OX=10090 GN=Rpl31 PE=1 SV=1	359.032	1323.94	1902.63	1753.65	1542.81	1240.52	2180.82	3209.72	413.182	1027.46	2491.38	1753.65	1711.47	1472.21	2055.67	3196.86	0	0	1	1	2	1	1	3
P49312	10	7	120.035	0.277046	0.212363	1.26516	0.173169	p8	p3	34310.3	ROA1_MOUSE Heterogeneous nuclear ribonucleoprotein A1 OS=Mus musculus OX=10090 GN=Hnrnpa1 PE=1 SV=2	22184.5	26812.9	34070.5	41851.2	32299.6	29768.7	40756.1	55218.4	25530.4	20808.5	44613.1	41851.2	35830.6	35328.6	38417.3	54997.2	6	5	7	8	7	7	7	8
P10649;P15626;P48774;Q80W21;Q8R5I6	1	1	6.7235	0.277118	0.212363	1.65927	0.173128	p3	p8	26084.1	GSTM1_MOUSE Glutathione S-transferase Mu 1 OS=Mus musculus OX=10090 GN=Gstm1 PE=1 SV=2	677.05	400.43	168.431	211.474	61.0263	167.678	506.981	142.644	779.163	310.759	220.549	211.474	67.6977	198.995	477.888	142.073	1	0	0	0	0	0	0	0
Q9CYZ2	1	1	5.8675	0.277789	0.212398	21.5824	0.172741	p8	p3	24100	TPD54_MOUSE Tumor protein D54 OS=Mus musculus OX=10090 GN=Tpd52l2 PE=1 SV=1	16.6511	0	3.94615	23.0179	6.19152	632.291	1.76705	301.067	19.1624	0	5.16723	23.0179	6.86838	750.384	1.66565	299.861	0	0	0	0	0	1	0	0
Q6ZWQ7	2	1	10.0809	0.282212	0.215081	1.16022	0.170221	p3	p8	20370.5	SPCS3_MOUSE Signal peptidase complex subunit 3 OS=Mus musculus OX=10090 GN=Spcs3 PE=1 SV=1	131.337	800.404	250.565	107.269	41.5532	1020.22	37.6578	12.0599	151.145	621.164	328.099	107.269	46.0958	1210.76	35.4968	12.0116	0	0	0	0	0	1	0	0
P68510	5	1	36.2413	0.283339	0.215081	1.84132	0.169589	p8	p3	28382.9	1433F_MOUSE 14-3-3 protein eta OS=Mus musculus OX=10090 GN=Ywhah PE=1 SV=2	79.7725	23.9804	44.1486	37.9829	64.5067	44.7335	189.608	43.4233	91.8038	18.6103	57.8098	37.9829	71.5587	53.0885	178.728	43.2494	0	0	0	0	0	0	1	0
P47753	3	1	17.9642	0.283553	0.215081	4.18332	0.169469	p8	p3	33110.9	CAZA1_MOUSE F-actin-capping protein subunit alpha-1 OS=Mus musculus OX=10090 GN=Capza1 PE=1 SV=4	23.6586	9.25356	9.72327	1.75754	97.4768	35.4942	2.20173	50.5377	27.2269	7.18135	12.732	1.75754	108.133	42.1234	2.07538	50.3353	0	0	0	0	1	0	0	0
Q8VDJ3	3	3	17.1979	0.283826	0.215081	1.79236	0.169317	p8	p3	142313	VIGLN_MOUSE Vigilin OS=Mus musculus OX=10090 GN=Hdlbp PE=1 SV=1	154.409	1364.08	547.121	179.631	1573.57	1528.27	292.531	629.913	177.698	1058.61	716.42	179.631	1745.59	1813.71	275.744	627.39	0	0	0	0	0	1	2	0
Q9ET54	12	9	73.9757	0.284975	0.215223	1.10787	0.168678	p8	p3	153671	PALLD_MOUSE Palladin OS=Mus musculus OX=10090 GN=Palld PE=1 SV=2	5543.26	7495.71	6761.61	6338.23	6267.94	6902.61	7429.57	8358.3	6379.3	5817.15	8853.89	6338.23	6953.15	8191.82	7003.22	8324.83	0	0	5	4	5	4	3	4
Q69ZN7	20	19	118.076	0.285278	0.215223	2.62859	0.16851	p3	p8	234921	MYOF_MOUSE Myoferlin OS=Mus musculus OX=10090 GN=Myof PE=1 SV=2	19056	12344.9	118988	53542.8	27692.2	18626.3	18410.3	12853.5	21930.1	9580.39	155808	53542.8	30719.6	22105.1	17353.9	12802	0	0	5	6	8	5	0	0
P62849	2	2	13.2189	0.286792	0.215685	2.16214	0.167675	p8	p3	15423.2	RS24_MOUSE 40S ribosomal protein S24 OS=Mus musculus OX=10090 GN=Rps24 PE=1 SV=1	187.276	83.793	1197.45	321.56	235.739	358.123	2119.59	1156.95	215.521	65.0287	1567.99	321.56	261.51	425.01	1997.96	1152.32	0	0	2	0	0	0	0	1
P26039	33	29	207.227	0.287158	0.215685	1.21162	0.167475	p3	p8	271989	TLN1_MOUSE Talin-1 OS=Mus musculus OX=10090 GN=Tln1 PE=1 SV=2	17092.7	19463.4	26811.6	18540.2	15389.9	16938.4	11423.2	23850.3	19670.7	15104.8	35108	18540.2	17072.3	20102	10767.7	23754.8	11	7	10	9	5	6	9	14
Q99K48	6	5	40.2533	0.289242	0.216361	1.30806	0.166338	p8	p3	54655.1	NONO_MOUSE Non-POU domain-containing octamer-binding protein OS=Mus musculus OX=10090 GN=Nono PE=1 SV=3	4115.82	5161.94	6382.75	5848.26	3925.41	8391.46	7546.27	8271.55	4736.57	4005.99	8357.81	5848.26	4354.54	9958.73	7113.23	8238.42	3	1	1	2	2	0	1	2
P32020	2	2	11.2303	0.289331	0.216361	1.3231	0.16629	p8	p3	59753.1	SCP2_MOUSE Sterol carrier protein 2 OS=Mus musculus OX=10090 GN=Scp2 PE=1 SV=3	5222.65	718.696	919.982	3472.63	2334.99	3534.76	4225.82	3577.26	6010.34	557.754	1204.66	3472.63	2590.25	4194.95	3983.33	3562.93	0	0	0	2	1	0	0	0
P06745	4	4	24.5587	0.290428	0.216414	1.80256	0.165697	p3	p8	62995.1	G6PI_MOUSE Glucose-6-phosphate isomerase OS=Mus musculus OX=10090 GN=Gpi PE=1 SV=4	1070.66	5796.15	2224.87	2321.78	797.954	1592.64	1537.03	2404.19	1232.14	4498.18	2913.32	2321.78	885.187	1890.1	1448.82	2394.56	2	1	2	2	0	0	0	0
P61982	6	2	45.6275	0.290715	0.216414	1.60696	0.165543	p3	p8	28473.7	1433G_MOUSE 14-3-3 protein gamma OS=Mus musculus OX=10090 GN=Ywhag PE=1 SV=2	1183.52	3929.21	4207.12	3886.36	1297.07	2279.41	1940.9	2700.77	1362.02	3049.31	5508.95	3886.36	1438.87	2705.14	1829.52	2689.95	1	2	1	0	0	0	1	0
Q9JLN9	3	3	20.4242	0.291309	0.216414	1.36955	0.165224	p3	p8	290843	MTOR_MOUSE Serine/threonine-protein kinase mTOR OS=Mus musculus OX=10090 GN=Mtor PE=1 SV=2	8163.25	20907.9	11978.9	17095.5	7710.66	12752.2	10699.2	11294	9394.44	16225.9	15685.6	17095.5	8553.59	15133.9	10085.3	11248.7	0	4	0	0	0	0	0	0
P08556;P32883	2	2	12.0785	0.29244	0.216558	1.43979	0.164619	p8	p3	21484.3	RASN_MOUSE GTPase NRas OS=Mus musculus OX=10090 GN=Nras PE=1 SV=1	127.119	1473.52	349.821	377.853	719.44	399.101	839.17	1394.57	146.291	1143.54	458.069	377.853	798.09	473.642	791.014	1388.98	0	0	0	0	0	0	1	2
O35609	3	2	17.496	0.293326	0.216558	3.67803	0.164148	p3	p8	38857.4	SCAM3_MOUSE Secretory carrier-associated membrane protein 3 OS=Mus musculus OX=10090 GN=Scamp3 PE=1 SV=3	2154.54	86.8308	147.547	142.223	49.0649	124.298	511.366	3.44955	2479.49	67.3862	193.203	142.223	54.4287	147.514	482.021	3.43574	0	0	0	0	0	1	1	0
Q8BWT1	4	4	22.3845	0.293413	0.216558	1.3133	0.164102	p8	p3	42286.2	THIM_MOUSE 3-ketoacyl-CoA thiolase_ mitochondrial OS=Mus musculus OX=10090 GN=Acaa2 PE=1 SV=3	1873.03	3324.93	3817	4926.92	3192.2	3810.13	6485.43	4822.15	2155.53	2580.35	4998.12	4926.92	3541.17	4521.75	6113.26	4802.84	0	1	2	0	1	3	1	1
Q9WTM5	2	2	11.6261	0.294703	0.217039	3.42701	0.16342	p3	p8	51283.7	RUVB2_MOUSE RuvB-like 2 OS=Mus musculus OX=10090 GN=Ruvbl2 PE=1 SV=3	92.7064	136.322	1459.87	931.795	80.3064	60.4789	432.873	191.06	106.689	105.795	1911.61	931.795	89.0855	71.7746	408.033	190.295	0	1	1	0	0	0	0	0
P11688	5	4	31.025	0.298017	0.219006	1.21416	0.161689	p8	p3	116184	ITA5_MOUSE Integrin alpha-5 OS=Mus musculus OX=10090 GN=Itga5 PE=1 SV=3	6047.87	9409	10563.6	9981.43	12669.1	12778.7	7750.96	10513.1	6960.02	7301.98	13832.3	9981.43	14054.1	15165.4	7306.18	10471	0	0	2	2	2	1	2	2
P62141	3	3	15.7618	0.298799	0.219108	1.17658	0.161284	p8	p3	37985.3	PP1B_MOUSE Serine/threonine-protein phosphatase PP1-beta catalytic subunit OS=Mus musculus OX=10090 GN=Ppp1cb PE=1 SV=3	793.942	966.34	730.528	1508.5	1399.85	1137.81	1133.52	1034.33	913.685	749.941	956.58	1508.5	1552.88	1350.32	1068.47	1030.19	0	0	0	0	1	2	0	0
P62267	3	3	20.4969	0.29981	0.219376	2.39042	0.160764	p3	p8	15978.7	RS23_MOUSE 40S ribosomal protein S23 OS=Mus musculus OX=10090 GN=Rps23 PE=1 SV=3	1171.65	357.73	3908.05	1071.21	463.545	342.397	761.912	1154.95	1348.36	277.621	5117.34	1071.21	514.22	406.346	718.19	1150.32	1	0	2	1	1	0	2	1
Q9D1M7	3	3	19.8823	0.304119	0.222052	1.14689	0.158577	p8	p3	22308.3	FKB11_MOUSE Peptidyl-prolyl cis-trans isomerase FKBP11 OS=Mus musculus OX=10090 GN=Fkbp11 PE=1 SV=1	475.561	694.111	937.391	4804.77	1908.45	2270.71	2103.25	1644.67	547.286	538.674	1227.45	4804.77	2117.08	2694.81	1982.56	1638.08	0	0	0	2	2	2	3	0
P70691;Q62452;Q63886	6	2	32.4546	0.307247	0.223856	1.23031	0.157019	p8	p3	61026.9	UD12_MOUSE UDP-glucuronosyltransferase 1-2 OS=Mus musculus OX=10090 GN=Ugt1a2 PE=1 SV=1	1071.21	750.273	668.993	531.001	639.625	1169.04	1001.14	907.542	1232.77	582.259	876.004	531.001	709.549	1387.38	943.693	903.907	0	0	0	0	0	2	0	0
Q9D8E6	9	8	65.1855	0.309423	0.224959	1.26712	0.15595	p3	p8	47438.9	RL4_MOUSE 60S ribosomal protein L4 OS=Mus musculus OX=10090 GN=Rpl4 PE=1 SV=3	5020.77	6278.5	9016.03	10236.4	5067.1	7172.62	4962.66	6908.69	5778.01	4872.52	11805.9	10236.4	5621.04	8512.25	4677.88	6881.01	2	5	3	8	2	2	0	3
P19253	10	10	68.4706	0.310423	0.225205	1.17319	0.155462	p3	p8	23578.3	RL13A_MOUSE 60S ribosomal protein L13a OS=Mus musculus OX=10090 GN=Rpl13a PE=1 SV=4	21163.1	21660.2	19942.6	18416.7	12685.6	28511.5	12244	15756.9	24354.9	16809.7	26113.6	18416.7	14072.4	33836.7	11541.4	15693.8	5	4	3	4	4	4	4	5
Q99JY0	11	10	67.2026	0.311154	0.225255	1.38183	0.155108	p8	p3	51671.6	ECHB_MOUSE Trifunctional enzyme subunit beta_ mitochondrial OS=Mus musculus OX=10090 GN=Hadhb PE=1 SV=1	3839.77	19540.9	5596.03	15908.6	18108.6	8626.98	20954.6	14333.6	4418.89	15165	7327.64	15908.6	20088.2	10238.2	19752.1	14276.2	0	0	1	3	0	3	4	4
Q8CI71	1	1	5.1781	0.3124	0.225674	1.45264	0.154506	p8	p3	112030	VPS50_MOUSE Syndetin OS=Mus musculus OX=10090 GN=Vps50 PE=1 SV=2	903.258	132.691	591.312	839.059	616.906	688.058	1453.3	824.407	1039.49	102.976	774.285	839.059	684.346	816.567	1369.9	821.105	0	0	1	0	0	0	0	0
Q9Z1X4	4	4	24.8537	0.314656	0.225674	1.37449	0.153425	p8	p3	96420.4	ILF3_MOUSE Interleukin enhancer-binding factor 3 OS=Mus musculus OX=10090 GN=Ilf3 PE=1 SV=2	2716.28	724.29	2872.01	4639.77	3038.21	2581.1	4180.02	5254.59	3125.96	562.095	3760.71	4639.77	3370.35	3063.18	3940.15	5233.55	3	2	0	1	0	0	0	0
O08583	1	1	5.2829	0.314793	0.225674	8.57486	0.15336	p8	p3	26940	THOC4_MOUSE THO complex subunit 4 OS=Mus musculus OX=10090 GN=Alyref PE=1 SV=3	1.71627	0	42.5979	1.99231	299.475	0	10.3875	87.2092	1.97512	0	55.7792	1.99231	332.213	0	9.79146	86.8599	0	0	0	0	1	0	0	0
Q7TN37	2	2	10.1139	0.315025	0.225674	1.76086	0.15325	p8	p3	137243	TRPM4_MOUSE Transient receptor potential cation channel subfamily M member 4 OS=Mus musculus OX=10090 GN=Trpm4 PE=1 SV=1	186.062	50.5392	85.1559	133.674	55.6928	255.145	215.155	275.959	214.124	39.2216	111.506	133.674	61.7812	302.798	202.808	274.854	0	0	0	0	0	2	0	0
P62858	2	2	15.6163	0.315049	0.225674	1.35131	0.153239	p3	p8	7898.07	RS28_MOUSE 40S ribosomal protein S28 OS=Mus musculus OX=10090 GN=Rps28 PE=1 SV=1	2217.56	5507.44	5502.13	4315.27	3505.84	2687.81	3149.66	3638.45	2552.01	4274.12	7204.69	4315.27	3889.1	3189.81	2968.91	3623.88	2	2	2	2	1	2	0	2
Q8K1G2	2	1	10.0451	0.319083	0.227787	1.71578	0.15134	p3	p8	138323	LBN_MOUSE Limbin OS=Mus musculus OX=10090 GN=Evc2 PE=1 SV=1	94.1595	20.2162	34.4393	28.9951	22.8876	13.0072	26.3029	41.4346	108.361	15.6891	45.096	28.9951	25.3897	15.4365	24.7935	41.2686	0	0	0	0	0	0	1	0
Q60870	1	1	7.982	0.319583	0.227787	1.36236	0.151108	p8	p3	21278.8	REEP5_MOUSE Receptor expression-enhancing protein 5 OS=Mus musculus OX=10090 GN=Reep5 PE=1 SV=1	941.766	4997.22	4761.53	3420	3065.41	5255.35	6184.25	4732.23	1083.8	3878.16	6234.92	3420	3400.53	6236.89	5829.37	4713.27	0	1	0	0	1	1	1	1
Q8VEE0	1	1	5.6088	0.320008	0.227787	2.76979	0.150911	p3	p8	25173	RPE_MOUSE Ribulose-phosphate 3-epimerase OS=Mus musculus OX=10090 GN=Rpe PE=1 SV=1	47.7386	173.982	28.6235	12.2318	29.1059	39.3241	9.28655	17.0834	54.9386	135.021	37.4807	12.2318	32.2877	46.6687	8.75364	17.015	0	1	0	0	0	0	0	0
P67778	11	11	84.2748	0.32225	0.228904	1.3045	0.149877	p8	p3	29877.1	PHB_MOUSE Prohibitin OS=Mus musculus OX=10090 GN=Phb PE=1 SV=1	7537.73	4870.71	13334.6	10431.7	6944.17	12347.7	13693.3	14204.6	8674.58	3779.98	17460.8	10431.7	7703.31	14653.9	12907.5	14147.7	5	2	4	4	3	4	4	4
Q8K310	8	7	47.1474	0.325685	0.230862	1.54872	0.148314	p8	p3	95143.7	MATR3_MOUSE Matrin-3 OS=Mus musculus OX=10090 GN=Matr3 PE=1 SV=1	1226.57	3682.65	1926.66	2460.02	2722.78	1526.44	5775.03	4372.55	1411.57	2857.97	2522.84	2460.02	3020.44	1811.53	5443.63	4355.03	0	0	1	3	2	0	0	6
P49817;P51637	8	7	76.333	0.33153	0.234517	1.25515	0.145714	p8	p3	20709.8	CAV1_MOUSE Caveolin-1 OS=Mus musculus OX=10090 GN=Cav1 PE=1 SV=1	8341.06	10680.2	7910.12	9771.08	7292.89	9762.95	13489.1	15522.1	9599.07	8288.49	10357.8	9771.08	8090.15	11586.4	12715.1	15459.9	3	3	3	4	4	3	4	5
P62196	4	4	23.8829	0.334586	0.236187	1.36598	0.144384	p8	p3	45797.2	PRS8_MOUSE 26S proteasome regulatory subunit 8 OS=Mus musculus OX=10090 GN=Psmc5 PE=1 SV=1	2968.48	914.146	1639.66	3472.8	2995.7	3213.61	1684.28	4393.55	3416.19	709.435	2147.03	3472.8	3323.19	3813.81	1587.63	4375.96	3	0	0	1	0	0	0	0
Q6ZWV3;P86048	9	8	66.9574	0.341594	0.240635	1.14599	0.141405	p3	p8	25060.2	RL10_MOUSE 60S ribosomal protein L10 OS=Mus musculus OX=10090 GN=Rpl10 PE=1 SV=3	2811.27	2528.36	2815.7	3290.78	1738	2565.05	2118.81	3566.07	3235.27	1962.17	3686.97	3290.78	1928	3044.12	1997.22	3551.79	6	0	0	2	0	1	0	3
P34022	2	2	11.7686	0.343022	0.241142	2.25615	0.14081	p3	p8	23767.5	RANG_MOUSE Ran-specific GTPase-activating protein OS=Mus musculus OX=10090 GN=Ranbp1 PE=1 SV=2	78.8607	429.289	146.726	687.174	63.4351	138.388	189.588	203.429	90.7546	333.155	192.128	687.174	70.3699	164.235	178.709	202.614	0	0	0	2	0	0	0	0
P62862	1	1	8.3177	0.347792	0.243991	1.73289	0.138851	p3	p8	6647.87	RS30_MOUSE 40S ribosomal protein S30 OS=Mus musculus OX=10090 GN=Fau PE=1 SV=1	2643.74	1193.47	6079.26	5037.05	1694.32	2093.12	2222.35	2619.45	3042.47	926.211	7960.4	5037.05	1879.55	2484.05	2094.82	2608.96	1	0	1	1	1	0	1	1
P30677	3	1	18.3812	0.34931	0.244552	1.45699	0.138236	p8	p3	41984	GNA14_MOUSE Guanine nucleotide-binding protein subunit alpha-14 OS=Mus musculus OX=10090 GN=Gna14 PE=1 SV=2	306.169	3282.16	2049.8	2880.8	3880.53	1510.29	4348.99	2672.2	352.346	2547.16	2684.08	2880.8	4304.75	1792.37	4099.43	2661.5	0	0	0	0	0	0	0	1
Q9WV32	2	2	14.5222	0.352088	0.245991	1.31235	0.137123	p3	p8	41862.3	ARC1B_MOUSE Actin-related protein 2/3 complex subunit 1B OS=Mus musculus OX=10090 GN=Arpc1b PE=1 SV=4	2838.42	1854.78	4136.26	1878.63	2222.43	1263.58	2293.13	2380.35	3266.51	1439.43	5416.17	1878.63	2465.39	1499.58	2161.54	2370.81	2	1	1	1	0	0	1	0
P25444	10	9	91.4549	0.354197	0.246441	1.19609	0.136287	p3	p8	31516.5	RS2_MOUSE 40S ribosomal protein S2 OS=Mus musculus OX=10090 GN=Rps2 PE=1 SV=3	12723.4	19076.1	24581.5	21292.3	13624.8	15227.6	18173	17913.8	14642.3	14804.2	32187.9	21292.3	15114.3	18071.6	17130.2	17842	5	5	6	9	3	6	3	5
P97447	3	3	19.0579	0.35443	0.246441	1.20691	0.136195	p3	p8	33827.7	FHL1_MOUSE Four and a half LIM domains protein 1 OS=Mus musculus OX=10090 GN=Fhl1 PE=1 SV=3	3119.7	4150.1	2277.01	3310.98	1895.2	2715.1	2039.62	4003.6	3590.22	3220.74	2981.6	3310.98	2102.39	3222.2	1922.58	3987.56	1	1	1	0	0	1	0	1
Q811P8	1	1	5.3151	0.355918	0.246441	Infinity	0.135611	p3	p8	231601	RHG32_MOUSE Rho GTPase-activating protein 32 OS=Mus musculus OX=10090 GN=Arhgap32 PE=1 SV=2	0	261.857	0	0	0	0	0	0	0	203.218	0	0	0	0	0	0	0	1	0	0	0	0	0	0
Q60973;Q60972	5	5	31.882	0.356636	0.246441	1.60992	0.135331	p3	p8	48132.3	RBBP7_MOUSE Histone-binding protein RBBP7 OS=Mus musculus OX=10090 GN=Rbbp7 PE=1 SV=1	1334.02	1084.22	3885.32	3459.37	1366.71	953.464	1789.52	1954.54	1535.22	841.423	5087.57	3459.37	1516.12	1131.54	1686.83	1946.71	0	0	4	2	0	0	2	0
P84104	2	2	19.9451	0.356912	0.246441	2.14485	0.135223	p8	p3	19557.7	SRSF3_MOUSE Serine/arginine-rich splicing factor 3 OS=Mus musculus OX=10090 GN=Srsf3 PE=1 SV=1	825.85	420.168	2045.67	415.063	2276.69	3294.44	276.153	2103.14	950.405	326.077	2678.67	415.063	2525.58	3909.74	260.306	2094.72	0	0	2	0	1	0	0	0
Q9DB15	2	1	11.2106	0.357124	0.246441	1.21623	0.135141	p8	p3	21822.5	RM12_MOUSE 39S ribosomal protein L12_ mitochondrial OS=Mus musculus OX=10090 GN=Mrpl12 PE=1 SV=2	1045.54	1048.18	568.353	1394.7	1149.85	1095.98	988.064	1700.1	1203.23	813.458	744.221	1394.7	1275.55	1300.67	931.364	1693.29	0	0	0	0	0	0	0	1
Q8K419	1	1	5.4833	0.357802	0.246441	1.66662	0.134877	p8	p3	36428.8	LEG4_MOUSE Galectin-4 OS=Mus musculus OX=10090 GN=Lgals4 PE=1 SV=2	186.528	512.3	152.861	507.791	547.72	984.088	562.797	171.133	214.66	397.577	200.162	507.791	607.597	1167.89	530.501	170.448	0	0	0	0	0	0	2	0
P27600	3	1	20.1389	0.358724	0.246451	1.29922	0.134521	p8	p3	44266.2	GNA12_MOUSE Guanine nucleotide-binding protein subunit alpha-12 OS=Mus musculus OX=10090 GN=Gna12 PE=1 SV=3	2854.56	40.2894	4577.97	4822.85	3571.74	3758.71	4414.93	4229.37	3285.08	31.2671	5994.56	4822.85	3962.21	4460.73	4161.58	4212.43	0	0	0	0	0	0	0	1
P09411	14	11	115.125	0.359265	0.246451	1.74328	0.134312	p3	p8	44949.8	PGK1_MOUSE Phosphoglycerate kinase 1 OS=Mus musculus OX=10090 GN=Pgk1 PE=1 SV=4	2679.9	7959	12135.3	15461	8554.78	3157.75	5648.42	4571.97	3084.09	6176.69	15890.4	15461	9490	3747.53	5324.29	4553.66	2	2	8	7	0	3	1	5
A2AQ07	5	1	45.9715	0.360631	0.24689	3.05406	0.133787	p3	p8	51125.4	TBB1_MOUSE Tubulin beta-1 chain OS=Mus musculus OX=10090 GN=Tubb1 PE=1 SV=1	3345.57	5440.26	353.473	633.704	1068.48	1213.85	685.721	231.96	3850.15	4221.99	462.85	633.704	1185.29	1440.56	646.372	231.031	0	1	0	0	0	0	0	0
Q8VBT0	1	1	7.091	0.363137	0.248106	1.44605	0.132833	p8	p3	31795.1	TMX1_MOUSE Thioredoxin-related transmembrane protein 1 OS=Mus musculus OX=10090 GN=Tmx1 PE=1 SV=1	116.389	1595.19	883.139	1041.48	678.147	996.847	2177.64	1405.46	133.943	1237.96	1156.41	1041.48	752.283	1183.03	2052.68	1399.83	0	0	0	0	0	1	0	0
Q8CIB5	2	2	9.6909	0.36443	0.248491	1.59192	0.132345	p3	p8	78484.9	FERM2_MOUSE Fermitin family homolog 2 OS=Mus musculus OX=10090 GN=Fermt2 PE=1 SV=1	352.401	1240.16	1511.36	1695.25	455.754	1215.63	166.283	1177.04	405.551	962.44	1979.04	1695.25	505.577	1442.67	156.741	1172.32	0	0	2	0	0	0	0	0
Q9WVA3	1	1	6.3256	0.36621	0.249205	1.85276	0.131677	p3	p8	37353.8	BUB3_MOUSE Mitotic checkpoint protein BUB3 OS=Mus musculus OX=10090 GN=Bub3 PE=1 SV=2	59.1063	670.11	387.414	109.174	331.491	290.767	18.2334	21.1201	68.0208	520.048	507.294	109.174	367.73	345.074	17.187	21.0355	0	1	0	0	0	0	0	0
Q9D379	2	2	11.5812	0.367245	0.249339	1.43492	0.131292	p8	p3	52747.7	HYEP_MOUSE Epoxide hydrolase 1 OS=Mus musculus OX=10090 GN=Ephx1 PE=1 SV=2	781.911	92.2955	1045.17	1413.72	1524.6	1476.77	511.192	1270.17	899.839	71.6272	1368.58	1413.72	1691.27	1752.59	481.857	1265.09	0	0	0	0	2	0	0	0
Q76LL6	2	1	10.0926	0.367873	0.249339	6.02312	0.131059	p3	p8	176739	FHOD3_MOUSE FH1/FH2 domain-containing protein 3 OS=Mus musculus OX=10090 GN=Fhod3 PE=1 SV=1	146.045	418.414	10.595	13.6219	21.8019	10.1377	23.9985	41.7981	168.072	324.716	13.8735	13.6219	24.1853	12.0311	22.6213	41.6307	0	0	0	1	0	0	0	0
P08030	1	1	5.8655	0.369403	0.24968	1.49667	0.130494	p8	p3	19895	APT_MOUSE Adenine phosphoribosyltransferase OS=Mus musculus OX=10090 GN=Aprt PE=1 SV=2	2573.61	499.748	913.115	3453.97	940.691	3673.38	3904.35	2617.5	2961.76	387.836	1195.67	3453.97	1043.53	4359.46	3680.3	2607.01	1	0	0	0	0	0	0	0
Q99PT1	2	2	21.2735	0.369844	0.24968	3.48981	0.130332	p3	p8	23464.5	GDIR1_MOUSE Rho GDP-dissociation inhibitor 1 OS=Mus musculus OX=10090 GN=Arhgdia PE=1 SV=3	393.617	2466.84	93.8768	794.555	263.284	258.158	228.052	324.745	452.983	1914.42	122.926	794.555	292.066	306.374	214.965	323.444	0	3	0	2	0	0	0	0
P84091	6	5	35.9002	0.371933	0.250594	1.22356	0.129568	p3	p8	49996.9	AP2M1_MOUSE AP-2 complex subunit mu OS=Mus musculus OX=10090 GN=Ap2m1 PE=1 SV=1	7967.09	7513.04	5771.71	5084.37	8053.57	8398.97	1962.58	3109.05	9168.7	5830.59	7557.68	5084.37	8933.99	9967.66	1849.95	3096.6	0	0	0	0	0	2	1	2
P47964	2	1	13.5762	0.373365	0.251061	1.18811	0.129048	p3	p8	12272.6	RL36_MOUSE 60S ribosomal protein L36 OS=Mus musculus OX=10090 GN=Rpl36 PE=1 SV=2	1947.08	2807.83	1431.28	2119.06	1472.84	1859.3	1579.72	2078.41	2240.74	2179.05	1874.17	2119.06	1633.85	2206.57	1489.07	2070.09	0	1	1	1	0	0	0	0
P63017	35	16	341.495	0.37494	0.251623	1.1405	0.128481	p3	p8	71099.3	HSP7C_MOUSE Heat shock cognate 71 kDa protein OS=Mus musculus OX=10090 GN=Hspa8 PE=1 SV=1	58898.5	77858	87072.5	93055.3	53188	75119	71807.3	77732.2	67781.7	60422.7	114016	93055.3	59002.6	89149	67686.6	77420.8	15	12	12	15	14	13	12	14
Q9CQ19	7	2	66.2999	0.37775	0.2525	1.2782	0.127478	p8	p3	19911.3	MYL9_MOUSE Myosin regulatory light polypeptide 9 OS=Mus musculus OX=10090 GN=Myl9 PE=1 SV=3	1041.16	2958.38	1830.16	3319.9	2511.03	4015.09	1846.84	3322.08	1198.19	2295.89	2396.48	3319.9	2785.54	4764.99	1740.86	3308.77	0	2	1	2	0	1	1	2
P16381;Q62167;Q62095	9	8	51.7871	0.378183	0.2525	1.95494	0.127324	p8	p3	73539.9	DDX3L_MOUSE Putative ATP-dependent RNA helicase Pl10 OS=Mus musculus OX=10090 GN=D1Pas1 PE=1 SV=1	3176.92	2139.35	2621.51	4609.96	9690.74	5033.08	1279.72	8526.59	3656.07	1660.27	3432.7	4609.96	10750.1	5973.11	1206.28	8492.44	0	1	1	2	1	2	2	1
O08795	3	2	19.2757	0.378772	0.2525	1.41052	0.127116	p8	p3	59762.3	GLU2B_MOUSE Glucosidase 2 subunit beta OS=Mus musculus OX=10090 GN=Prkcsh PE=1 SV=1	2069.4	113.226	2599.34	3472.78	1227.22	3563.91	3150.24	3702.1	2381.51	87.8703	3403.67	3472.78	1361.38	4229.55	2969.47	3687.27	1	0	1	0	1	2	0	0
Q61548	2	1	10.7757	0.379381	0.2525	2.91371	0.126901	p8	p3	92136.7	AP180_MOUSE Clathrin coat assembly protein AP180 OS=Mus musculus OX=10090 GN=Snap91 PE=1 SV=1	338.115	213.104	614.33	20830	4006.8	38687	139.407	21255.6	389.11	165.382	804.426	20830	4444.83	45912.6	131.407	21170.5	0	0	0	0	0	0	0	1
Q9D898	1	1	6.2524	0.380645	0.2525	1.81066	0.126457	p8	p3	17037.3	ARP5L_MOUSE Actin-related protein 2/3 complex subunit 5-like protein OS=Mus musculus OX=10090 GN=Arpc5l PE=1 SV=1	89.4355	81.8182	26.4614	68.8846	217.758	0	0	264.963	102.924	63.4961	34.6495	68.8846	241.564	0	0	263.902	0	0	0	0	0	0	0	1
Q8BKC5	4	4	24.9741	0.380797	0.2525	2.701	0.126404	p3	p8	125074	IPO5_MOUSE Importin-5 OS=Mus musculus OX=10090 GN=Ipo5 PE=1 SV=3	1007.62	13318.7	2044.97	2557.41	2189.98	1460.15	2184.51	1173.41	1159.59	10336.2	2677.75	2557.41	2429.39	1732.86	2059.15	1168.71	0	0	2	3	0	0	0	0
Q60931	3	2	24.3097	0.382131	0.2525	1.39387	0.125939	p8	p3	31094.9	VDAC3_MOUSE Voltage-dependent anion-selective channel protein 3 OS=Mus musculus OX=10090 GN=Vdac3 PE=1 SV=1	53.6414	65.8551	657.918	1073.17	291.44	586.09	265.858	1436.1	61.7317	51.1077	861.502	1073.17	323.301	695.554	250.601	1430.35	0	0	0	0	0	3	0	1
Q60865	2	2	12.5738	0.382183	0.2525	1.41307	0.125921	p3	p8	78340.1	CAPR1_MOUSE Caprin-1 OS=Mus musculus OX=10090 GN=Caprin1 PE=1 SV=2	1229.97	1145.4	3545.78	2188.09	1718.14	904.037	2684.52	432.052	1415.47	888.904	4642.97	2188.09	1905.96	1072.88	2530.47	430.321	0	0	3	0	0	0	0	0
Q9R0E1	2	2	12.3349	0.384046	0.253239	2.1465	0.125275	p8	p3	85492.8	PLOD3_MOUSE Multifunctional procollagen lysine hydroxylase and glycosyltransferase LH3 OS=Mus musculus OX=10090 GN=Plod3 PE=1 SV=1	140.08	343.638	187.247	260.433	305.54	1265.97	138.238	289.492	161.207	266.685	245.188	260.433	338.942	1502.42	130.305	288.333	0	0	0	0	0	2	0	0
Q9JJU8	2	1	10.9754	0.38481	0.253252	1.16951	0.125012	p3	p8	12925.3	SH3L1_MOUSE SH3 domain-binding glutamic acid-rich-like protein OS=Mus musculus OX=10090 GN=Sh3bgrl PE=1 SV=1	8.91642	0.359798	490.658	396.357	59.8297	136.336	403.009	167.206	10.2612	0.279226	642.486	396.357	66.3703	161.8	379.882	166.536	0	0	0	1	0	0	1	0
P62242	9	9	73.7218	0.387064	0.254243	1.19678	0.124241	p3	p8	24490.3	RS8_MOUSE 40S ribosomal protein S8 OS=Mus musculus OX=10090 GN=Rps8 PE=1 SV=2	13169.1	12004.6	22116	18504.4	15663.8	16531.5	11975	10805.5	15155.3	9316.31	28959.4	18504.4	17376.2	19619.1	11287.8	10762.2	3	1	7	1	4	5	6	6
Q6ZWV7	4	4	27.3117	0.388369	0.254349	1.22817	0.123798	p3	p8	14552.6	RL35_MOUSE 60S ribosomal protein L35 OS=Mus musculus OX=10090 GN=Rpl35 PE=1 SV=1	5433.44	4283.37	7652.39	6502.81	2061.18	4876.81	6619.73	5879.27	6252.92	3324.16	10020.3	6502.81	2286.5	5787.65	6239.86	5855.72	1	1	3	4	2	1	1	3
Q8BFZ9;Q91X78	4	4	23.0236	0.38872	0.254349	1.21904	0.123679	p8	p3	38100.7	ERLN2_MOUSE Erlin-2 OS=Mus musculus OX=10090 GN=Erlin2 PE=1 SV=1	1294.15	5386.9	2530.45	3050.49	4044.9	4153.94	2474.51	4274.5	1489.33	4180.58	3313.47	3050.49	4487.09	4929.78	2332.51	4257.38	0	0	2	0	2	1	0	2
P03995	4	1	29.5296	0.38997	0.254677	1.22443	0.123257	p8	p3	49957.2	GFAP_MOUSE Glial fibrillary acidic protein OS=Mus musculus OX=10090 GN=Gfap PE=1 SV=4	185.952	167.394	66.6467	525.211	218.542	196.689	347.102	395.001	213.997	129.908	87.2695	525.211	242.434	233.425	327.184	393.419	1	0	0	0	0	0	0	0
P63276	3	2	23.4031	0.392152	0.25474	1.33621	0.122527	p8	p3	15581.1	RS17_MOUSE 40S ribosomal protein S17 OS=Mus musculus OX=10090 GN=Rps17 PE=1 SV=2	1710.35	3090.8	156.7	2100.48	1557.62	2681.69	1554.17	3637.9	1968.31	2398.66	205.189	2100.48	1727.9	3182.55	1464.98	3623.33	1	1	0	1	0	0	1	2
P08207	2	2	12.8679	0.392213	0.25474	2.29059	0.122507	p8	p3	11300.1	S10AA_MOUSE Protein S100-A10 OS=Mus musculus OX=10090 GN=S100a10 PE=1 SV=2	61.4054	253.174	55.9945	1123.17	68.1785	274.249	1630.17	1448.95	70.6667	196.479	73.3212	1123.17	75.6318	325.471	1536.62	1443.15	0	0	0	2	0	0	0	1
Q9Z0N1;Q9Z0N2	2	2	19.1029	0.392313	0.25474	1.20945	0.122474	p8	p3	51635.8	IF2G_MOUSE Eukaryotic translation initiation factor 2 subunit 3_ X-linked OS=Mus musculus OX=10090 GN=Eif2s3x PE=1 SV=2	287.456	339.135	1919.16	2077.39	773.097	1664.8	1746.32	1407.26	330.811	263.19	2513.01	2077.39	857.613	1975.74	1646.11	1401.62	0	0	2	0	0	1	0	2
Q9DB77	3	2	17.5632	0.393224	0.254846	2.49023	0.122171	p8	p3	48292	QCR2_MOUSE Cytochrome b-c1 complex subunit 2_ mitochondrial OS=Mus musculus OX=10090 GN=Uqcrc2 PE=1 SV=1	76.7599	83.0435	174.825	75.1624	45.1615	129.823	656.014	189.475	88.337	64.4471	228.922	75.1624	50.0985	154.07	618.369	188.716	0	0	0	0	0	0	2	0
Q5XF90	2	2	10.0363	0.397381	0.257042	1.77587	0.120805	p8	p3	134401	AT134_MOUSE Probable cation-transporting ATPase 13A4 OS=Mus musculus OX=10090 GN=Atp13a4 PE=1 SV=1	617.545	698.023	1044.19	600.858	1212.13	1763.73	1963.92	317.887	710.684	541.71	1367.3	600.858	1344.64	2093.14	1851.22	316.614	0	0	0	0	0	2	0	0
P50580	6	6	35.552	0.398124	0.257042	1.34092	0.120563	p3	p8	44041.1	PA2G4_MOUSE Proliferation-associated protein 2G4 OS=Mus musculus OX=10090 GN=Pa2g4 PE=1 SV=3	1408.7	3928.03	3532.82	3256.84	2656.99	2385.87	1424.47	2575.98	1621.16	3048.4	4626	3256.84	2947.46	2831.47	1342.72	2565.66	0	0	2	2	3	3	0	0
P62830	5	5	45.2655	0.398884	0.257045	1.21936	0.120317	p8	p3	14979.5	RL23_MOUSE 60S ribosomal protein L23 OS=Mus musculus OX=10090 GN=Rpl23 PE=1 SV=1	8765.02	12554.9	14496	10494.6	9069.5	12115.1	18606.4	16677.9	10087	9743.38	18981.6	10494.6	10061	14377.8	17538.7	16611.1	3	2	4	2	2	2	3	4
Q9CQC6	2	1	10.9933	0.400502	0.2576	1.56078	0.119795	p3	p8	48214.4	BZW1_MOUSE Basic leucine zipper and W2 domain-containing protein 1 OS=Mus musculus OX=10090 GN=Bzw1 PE=1 SV=1	27.4041	77.2913	142.05	57.0462	87.4993	50.048	20.0986	36.9957	31.5372	59.9829	186.006	57.0462	97.0648	59.3955	18.9453	36.8475	0	0	2	0	0	0	0	0
Q9D3D9	1	1	6.5081	0.401562	0.257794	4.1919	0.119456	p3	p8	17600.1	ATPD_MOUSE ATP synthase subunit delta_ mitochondrial OS=Mus musculus OX=10090 GN=Atp5f1d PE=1 SV=1	558.034	17.6871	227.753	37.0702	18.2839	56.3002	46.1298	79.8022	642.198	13.7263	298.228	37.0702	20.2828	66.8154	43.4826	79.4826	1	0	0	0	0	0	0	0
Q80U28	1	1	5.0742	0.404452	0.259161	2.51812	0.118537	p8	p3	176378	MADD_MOUSE MAP kinase-activating death domain protein OS=Mus musculus OX=10090 GN=Madd PE=1 SV=2	268.847	98.605	12125.9	906.415	1055.96	1015.41	30593	1077.79	309.394	76.5237	15878	906.415	1171.4	1205.05	28837.4	1073.47	0	0	1	0	0	0	0	0
Q9R1P4	3	3	19.0757	0.406011	0.259671	1.16756	0.118046	p3	p8	29831.7	PSA1_MOUSE Proteasome subunit alpha type-1 OS=Mus musculus OX=10090 GN=Psma1 PE=1 SV=1	1345.3	1474.73	1698.17	1338.19	507.23	1422.51	1038.55	2047.64	1548.2	1144.49	2223.64	1338.19	562.681	1688.19	978.957	2039.43	2	0	1	0	0	1	1	1
Q9QYA2	2	2	12.3938	0.412403	0.263264	2.19829	0.116066	p8	p3	38294.4	TOM40_MOUSE Mitochondrial import receptor subunit TOM40 homolog OS=Mus musculus OX=10090 GN=Tomm40 PE=1 SV=3	298.276	639.016	307.342	566.533	564.712	171.896	1353.09	1891.77	343.262	495.917	402.445	566.533	626.447	204.001	1275.45	1884.2	0	0	0	0	0	0	1	2
Q9Z1N5;Q8VDW0	3	2	16.8141	0.413299	0.263342	1.23472	0.115793	p3	p8	49491.7	DX39B_MOUSE Spliceosome RNA helicase Ddx39b OS=Mus musculus OX=10090 GN=Ddx39b PE=1 SV=1	388.625	532.316	678.863	810.132	572.458	537.53	248.116	593.707	447.238	413.111	888.928	810.132	635.039	637.925	233.878	591.329	0	0	1	0	0	0	0	1
Q61543	4	4	17.6998	0.417125	0.265283	1.21781	0.114638	p3	p8	137612	GSLG1_MOUSE Golgi apparatus protein 1 OS=Mus musculus OX=10090 GN=Glg1 PE=1 SV=1	1092.45	1297.53	2142.49	2025.46	1372.88	1649.62	1405.54	956.993	1257.21	1006.96	2805.46	2025.46	1522.97	1957.73	1324.88	953.16	0	0	0	0	4	0	0	0
Q62318	4	3	30.965	0.42246	0.268175	1.36329	0.113057	p8	p3	90615	TIF1B_MOUSE Transcription intermediary factor 1-beta OS=Mus musculus OX=10090 GN=Trim28 PE=1 SV=3	151.954	1410.17	2082.63	1303.88	1538.5	2053.88	2443.36	710.672	174.872	1094.38	2727.07	1303.88	1706.69	2437.49	2303.15	707.826	0	0	2	0	3	0	0	0
O08529	5	5	30.9582	0.427343	0.270271	1.08968	0.111641	p3	p8	80727.7	CAN2_MOUSE Calpain-2 catalytic subunit OS=Mus musculus OX=10090 GN=Capn2 PE=1 SV=4	706.331	761.409	735.218	636.944	477.002	395.047	1504.22	229.914	812.86	590.901	962.721	636.944	529.148	468.83	1417.9	228.993	0	2	0	2	0	0	3	0
P20612;Q3V3I2	3	1	22.089	0.427907	0.270271	1.05279	0.111479	p3	p8	40423	GNAT1_MOUSE Guanine nucleotide-binding protein G(t) subunit alpha-1 OS=Mus musculus OX=10090 GN=Gnat1 PE=1 SV=3	81.781	262.504	125.242	14.5901	406.214	2.35396	20.9142	30.361	94.1153	203.72	163.996	14.5901	450.621	2.79361	19.714	30.2394	0	1	0	0	0	0	0	0
Q8BGH2	2	2	10.7352	0.428146	0.270271	1.22074	0.111411	p3	p8	52263.2	SAM50_MOUSE Sorting and assembly machinery component 50 homolog OS=Mus musculus OX=10090 GN=Samm50 PE=1 SV=1	671.486	1034.87	1486.85	948.8	509.875	1198.15	896.873	788.127	772.76	803.123	1946.93	948.8	565.615	1421.93	845.406	784.97	0	0	0	0	0	2	0	0
A2AGL3	2	1	10.6635	0.430738	0.271195	1.43921	0.110673	p3	p8	557260	RYR3_MOUSE Ryanodine receptor 3 OS=Mus musculus OX=10090 GN=Ryr3 PE=1 SV=1	83.3282	191.905	37.7191	132.664	23.6997	68.1037	46.3243	171.498	95.8958	148.931	49.3907	132.664	26.2906	80.8235	43.666	170.811	0	1	0	0	0	0	0	0
Q8C2E7	1	1	5.3535	0.431204	0.271195	1.22011	0.110541	p3	p8	134966	WASC5_MOUSE WASH complex subunit 5 OS=Mus musculus OX=10090 GN=Washc5 PE=1 SV=2	201.063	167.242	79.1236	124.109	97.9302	67.3016	50.3258	252.873	231.387	129.791	103.607	124.109	108.636	79.8716	47.4379	251.861	0	1	0	0	0	0	0	0
P19783	2	2	12.6079	0.432038	0.271219	2.39846	0.110306	p3	p8	19587.5	COX41_MOUSE Cytochrome c oxidase subunit 4 isoform 1_ mitochondrial OS=Mus musculus OX=10090 GN=Cox4i1 PE=1 SV=2	206.795	72.7153	1072.91	414.99	273.066	85.7034	179.064	199.059	237.984	56.4317	1404.9	414.99	302.918	101.71	168.789	198.262	0	0	3	0	0	0	0	0
P45878	1	1	6.4193	0.433339	0.271534	1.49833	0.10994	p8	p3	15515	FKBP2_MOUSE Peptidyl-prolyl cis-trans isomerase FKBP2 OS=Mus musculus OX=10090 GN=Fkbp2 PE=1 SV=1	473.82	1721.98	600.423	377.991	2046.16	1182.49	350.193	1177.16	545.282	1336.36	786.215	377.991	2269.85	1403.34	330.098	1172.45	0	0	0	0	0	1	0	1
P62843	2	2	12.0011	0.436803	0.273146	8.18657	0.108977	p3	p8	17040.2	RS15_MOUSE 40S ribosomal protein S15 OS=Mus musculus OX=10090 GN=Rps15 PE=1 SV=2	183.819	23797.9	1305.19	2036.61	559.99	700.966	1307.98	768.673	211.543	18468.7	1709.06	2036.61	621.208	831.885	1232.92	765.594	0	4	1	1	0	0	0	1
P62962	6	6	56.5939	0.437516	0.273146	1.34813	0.10878	p3	p8	15128.3	PROF1_MOUSE Profilin-1 OS=Mus musculus OX=10090 GN=Pfn1 PE=1 SV=2	16219	9402.35	29242.7	24627.9	14278.4	11362.3	18406.2	14917.8	18665.1	7296.82	38291.4	24627.9	15839.3	13484.4	17350	14858.1	3	2	7	2	3	3	4	3
Q9Z2U0	1	1	6.3437	0.440664	0.274607	1.17722	0.107919	p8	p3	28026	PSA7_MOUSE Proteasome subunit alpha type-7 OS=Mus musculus OX=10090 GN=Psma7 PE=1 SV=1	904.013	1625.16	693.936	1689.47	1336.31	1122.93	1315.83	2008.12	1040.36	1261.23	908.665	1689.47	1482.4	1332.66	1240.32	2000.08	0	1	0	0	0	0	0	0
Q64524;Q8CGP0;Q9D2U9	7	2	68.2023	0.444098	0.276241	1.19201	0.106992	p3	p8	13993.3	H2B2E_MOUSE Histone H2B type 2-E OS=Mus musculus OX=10090 GN=H2bc21 PE=1 SV=3	2313.51	2492.93	4332.89	3586.07	2647.1	4164.1	1664.13	2200.23	2662.44	1934.67	5673.64	3586.07	2936.48	4941.83	1568.63	2191.41	2	1	2	2	0	2	1	1
Q62219	1	1	5.4612	0.445591	0.276664	33.0005	0.106593	p8	p3	51697.4	TGFI1_MOUSE Transforming growth factor beta-1-induced transcript 1 protein OS=Mus musculus OX=10090 GN=Tgfb1i1 PE=1 SV=2	2.21252	77.3441	32.1942	133.17	0	197.222	2592.01	5293.29	2.54621	60.0239	42.1562	133.17	0	234.057	2443.27	5272.08	0	0	0	0	0	0	2	0
Q9Z2C8	3	1	15.7826	0.447686	0.277458	1.3835	0.106037	p8	p3	38270.7	YBOX2_MOUSE Y-box-binding protein 2 OS=Mus musculus OX=10090 GN=Ybx2 PE=1 SV=1	192.555	35.9889	28.3385	38.3359	111.167	203.689	39.5718	54.0061	221.596	27.9296	37.1074	38.3359	123.32	241.732	37.301	53.7898	0	0	0	0	0	1	0	0
P97861;Q9ERE2;Q6IMF0	3	1	20.183	0.448669	0.27756	4.48894	0.105778	p8	p3	55133.2	KRT86_MOUSE Keratin_ type II cuticular Hb6 OS=Mus musculus OX=10090 GN=Krt86 PE=2 SV=2	100.219	87.8738	43.7408	48.9589	358.654	729.01	9.98721	162.81	115.335	68.1957	57.2758	48.9589	397.863	865.167	9.4141	162.158	1	0	0	0	0	0	0	0
Q9QZQ8;Q8CCK0	3	3	16.8664	0.449482	0.27756	1.19355	0.105564	p8	p3	39906.3	H2AY_MOUSE Core histone macro-H2A.1 OS=Mus musculus OX=10090 GN=Macroh2a1 PE=1 SV=3	1085.38	206.353	1990.63	1180.78	922.537	1680.35	1098.12	1625.95	1249.07	160.143	2606.6	1180.78	1023.39	1994.2	1035.1	1619.44	0	0	2	0	1	0	1	0
Q68ED2	2	1	11.3567	0.450999	0.277992	1.27956	0.105168	p8	p3	103816	GRM7_MOUSE Metabotropic glutamate receptor 7 OS=Mus musculus OX=10090 GN=Grm7 PE=1 SV=1	42.7324	15.3964	109.541	22.5768	0	4.99462	39.8667	198.571	49.1773	11.9486	143.436	22.5768	0	5.92746	37.5789	197.776	0	0	1	0	0	0	0	0
P63260;P60710	40	16	442.011	0.455231	0.279712	1.27884	0.104074	p8	p3	42135.1	ACTG_MOUSE Actin_ cytoplasmic 2 OS=Mus musculus OX=10090 GN=Actg1 PE=1 SV=1	136994	615194	280235	351114	238419	361385	700753	468766	157655	477430	366949	351114	264483	428881	660541	466888	5	12	7	9	4	9	10	6
P70296	2	2	14.2335	0.455432	0.279712	1.23685	0.104022	p3	p8	21001.6	PEBP1_MOUSE Phosphatidylethanolamine-binding protein 1 OS=Mus musculus OX=10090 GN=Pebp1 PE=1 SV=3	1121.51	2041.74	1086.98	2233.03	1391.86	1216.64	970.364	1662.88	1290.66	1584.52	1423.33	2233.03	1544.02	1443.88	914.68	1656.21	0	1	1	1	0	0	0	0
P42932	22	20	154.053	0.456468	0.279843	1.08808	0.103757	p8	p3	60125.9	TCPQ_MOUSE T-complex protein 1 subunit theta OS=Mus musculus OX=10090 GN=Cct8 PE=1 SV=3	18289.7	22389.4	21567.1	24417.9	23418	26228.1	18562.3	26088.8	21048.2	17375.6	28240.8	24417.9	25978.1	31126.7	17497.1	25984.3	9	7	8	9	9	8	8	9
P05202	7	6	50.9599	0.459156	0.280939	1.08907	0.103075	p3	p8	47810.7	AATM_MOUSE Aspartate aminotransferase_ mitochondrial OS=Mus musculus OX=10090 GN=Got2 PE=1 SV=1	5396.65	6394.99	8093.4	6409.11	6448.47	5137.93	5975.82	6581.49	6210.58	4962.92	10597.8	6409.11	7153.42	6097.55	5632.9	6555.13	2	2	3	2	3	4	2	2
Q8BTI9	1	1	5.3671	0.459908	0.280939	1.1018	0.102886	p3	p8	123080	PK3CB_MOUSE Phosphatidylinositol 4_5-bisphosphate 3-kinase catalytic subunit beta isoform OS=Mus musculus OX=10090 GN=Pik3cb PE=1 SV=2	5.24003	383.533	50.9285	57.7307	148.226	88.0531	164.916	50.2759	6.03033	297.646	66.6876	57.7307	164.43	104.499	155.453	50.0745	0	1	0	0	0	0	0	0
P70670;Q60817	6	5	39.2447	0.466472	0.284438	1.30057	0.101256	p8	p3	221412	NACAM_MOUSE Nascent polypeptide-associated complex subunit alpha_ muscle-specific form OS=Mus musculus OX=10090 GN=Naca PE=1 SV=2	15217.8	13931.5	20368.8	23482.8	32048	33457.1	13510.3	15927.5	17512.9	10811.7	26671.6	23482.8	35551.5	39705.9	12735.1	15863.7	1	2	1	3	0	2	3	0
P60766	1	1	6.7522	0.467698	0.284676	1.34139	0.100957	p8	p3	21600.8	CDC42_MOUSE Cell division control protein 42 homolog OS=Mus musculus OX=10090 GN=Cdc42 PE=1 SV=2	79.6144	1165.12	959.614	724.517	340.183	992.979	1403.32	1192.28	91.6219	904.204	1256.55	724.517	377.372	1178.44	1322.79	1187.5	0	1	0	0	0	1	0	0
P23927	2	2	13.5276	0.471143	0.286213	1.34596	0.100122	p8	p3	20068.8	CRYAB_MOUSE Alpha-crystallin B chain OS=Mus musculus OX=10090 GN=Cryab PE=1 SV=2	1021.88	571.102	1477.33	1467.96	676.404	1369.78	2410.47	1651.7	1176	443.211	1934.46	1467.96	750.349	1625.62	2272.14	1645.09	0	0	0	1	1	0	1	1
Q922F4	14	4	122.698	0.471906	0.286213	1.09746	0.0999391	p3	p8	50546.7	TBB6_MOUSE Tubulin beta-6 chain OS=Mus musculus OX=10090 GN=Tubb6 PE=1 SV=1	2430.31	2472.97	2666.21	2936.76	2003.85	1876.27	1696.65	3996.46	2796.85	1919.18	3491.23	2936.76	2222.92	2226.7	1599.29	3980.45	1	1	1	2	2	2	1	1
Q6DFW4	2	2	11.7903	0.473045	0.286393	1.84054	0.0996665	p8	p3	60856.3	NOP58_MOUSE Nucleolar protein 58 OS=Mus musculus OX=10090 GN=Nop58 PE=1 SV=1	1025.41	404.805	612.296	696.974	2093.46	1385.76	229.961	1332.94	1180.06	314.154	801.763	696.974	2322.32	1644.58	216.765	1327.61	0	0	0	0	2	0	0	1
Q9ET30	1	1	5.7738	0.476303	0.287717	1.02275	0.0988937	p3	p8	68286.3	TM9S3_MOUSE Transmembrane 9 superfamily member 3 OS=Mus musculus OX=10090 GN=Tm9sf3 PE=1 SV=1	1253	235.783	131.199	84.9912	497.029	609.677	345.132	215.208	1441.98	182.983	171.797	84.9912	551.364	723.547	325.327	214.346	0	0	0	0	0	1	0	0
Q9QY76	2	1	12.7042	0.476923	0.287717	1.66857	0.0987476	p3	p8	27174.4	VAPB_MOUSE Vesicle-associated membrane protein-associated protein B OS=Mus musculus OX=10090 GN=Vapb PE=1 SV=3	613.813	39.1613	166.821	38.8823	3.12314	99.2737	33.1042	379.118	706.389	30.3916	218.441	38.8823	3.46457	117.815	31.2046	377.6	0	0	0	0	0	0	0	1
P60764	4	1	24.2036	0.478413	0.288105	1.2258	0.0983985	p8	p3	21778.1	RAC3_MOUSE Ras-related C3 botulinum toxin substrate 3 OS=Mus musculus OX=10090 GN=Rac3 PE=1 SV=1	107.657	558.869	158.384	33.1098	131.12	249.916	136.147	534.581	123.894	433.718	207.394	33.1098	145.454	296.593	128.334	532.44	0	0	0	0	0	0	1	0
P21279;O70443	7	2	42.6735	0.479732	0.288389	1.52342	0.0980908	p8	p3	42443.3	GNAQ_MOUSE Guanine nucleotide-binding protein G(q) subunit alpha OS=Mus musculus OX=10090 GN=Gnaq PE=1 SV=4	912.701	276.782	679.23	400.926	623.583	1295.78	266.892	1271.36	1050.36	214.8	889.409	400.926	691.754	1537.79	251.577	1266.27	0	0	0	0	0	1	1	1
Q8BH64;Q9WVK4	6	5	37.7891	0.481645	0.289028	1.83245	0.0976478	p8	p3	61345.7	EHD2_MOUSE EH domain-containing protein 2 OS=Mus musculus OX=10090 GN=Ehd2 PE=1 SV=1	1071.47	1484.88	1080.94	3988.48	1601.53	2223.57	1118.32	9030.42	1233.07	1152.36	1415.43	3988.48	1776.61	2638.87	1054.15	8994.25	0	0	1	0	2	2	0	3
Q9CPQ1	1	1	5.9795	0.485504	0.290512	1.77096	0.096764	p8	p3	8469.03	COX6C_MOUSE Cytochrome c oxidase subunit 6C OS=Mus musculus OX=10090 GN=Cox6c PE=1 SV=3	15.7105	15.0319	72.4598	155.783	91.6524	283.461	17.5246	66.0156	18.08	11.6657	94.8814	155.783	101.672	336.403	16.519	65.7512	0	0	0	0	1	0	0	0
P62270	7	6	50.6785	0.485826	0.290512	1.13243	0.0966909	p3	p8	17718.7	RS18_MOUSE 40S ribosomal protein S18 OS=Mus musculus OX=10090 GN=Rps18 PE=1 SV=3	10846.8	15714.4	15673.9	13105.9	5844.85	11404	14718.2	16902.3	12482.7	12195.4	20523.9	13105.9	6483.81	13533.9	13873.6	16834.6	3	2	5	2	2	1	4	2
P63037	2	1	10.3258	0.488159	0.291396	1.14403	0.0961636	p3	p8	45609.6	DNJA1_MOUSE DnaJ homolog subfamily A member 1 OS=Mus musculus OX=10090 GN=Dnaja1 PE=1 SV=1	119.992	5.51536	46.3889	62.6686	28.7979	166.775	8.30996	1.15128	138.089	4.28027	60.7433	62.6686	31.9461	197.923	7.83309	1.14667	0	0	0	0	1	0	0	0
Q9CY50	2	2	12.942	0.490188	0.291648	1.09844	0.0957089	p8	p3	32065.1	SSRA_MOUSE Translocon-associated protein subunit alpha OS=Mus musculus OX=10090 GN=Ssr1 PE=1 SV=1	4821.42	5791.51	7390.58	10260.8	9308.04	7220.88	7315.74	7202	5548.6	4494.58	9677.49	10260.8	10325.6	8569.53	6895.93	7173.15	2	0	0	1	2	1	1	1
P84089	4	4	37.9082	0.490816	0.291648	1.1329	0.095569	p8	p3	12430	ERH_MOUSE Enhancer of rudimentary homolog OS=Mus musculus OX=10090 GN=Erh PE=1 SV=1	8700.27	2550.81	9692.85	13261.1	10023.3	11807.8	8559.11	8360.76	10012.5	1979.59	12692.2	13261.1	11119	14013.1	8067.95	8327.27	2	2	4	3	0	3	1	2
Q99020	8	7	59.5649	0.491154	0.291648	2.57283	0.0954939	p3	p8	30945.4	ROAA_MOUSE Heterogeneous nuclear ribonucleoprotein A/B OS=Mus musculus OX=10090 GN=Hnrnpab PE=1 SV=1	970.833	18939.9	3351.03	6203.2	2011.59	2457.53	3967.93	3015.3	1117.26	14698.6	4387.95	6203.2	2231.5	2916.52	3740.23	3003.22	0	2	2	0	0	0	4	1
P29341	16	14	106.683	0.492984	0.292225	1.25101	0.0950884	p8	p3	70899.1	PABP1_MOUSE Polyadenylate-binding protein 1 OS=Mus musculus OX=10090 GN=Pabpc1 PE=1 SV=2	6899.76	7096.24	5638.92	11528.4	6968.84	5708.4	12902.4	13405.9	7940.39	5507.13	7383.8	11528.4	7730.67	6774.56	12162	13352.2	5	3	6	9	5	3	3	6
Q8BNJ3	1	1	6.1193	0.494032	0.292337	1.19112	0.0948575	p8	p3	35018	NMNA2_MOUSE Nicotinamide/nicotinic acid mononucleotide adenylyltransferase 2 OS=Mus musculus OX=10090 GN=Nmnat2 PE=1 SV=1	561.954	2120.47	535.481	1534.52	1157.24	1767.76	804.677	1931.02	646.708	1645.62	701.179	1534.52	1283.75	2097.92	758.501	1923.29	0	0	0	0	0	1	0	0
P42208	6	6	38.3418	0.495374	0.292462	1.13875	0.0945633	p8	p3	41753.7	SEPT2_MOUSE Septin-2 OS=Mus musculus OX=10090 GN=Septin2 PE=1 SV=2	1432.36	1752.7	3863.72	3588.23	2938.26	4068.16	2356.7	2749.82	1648.38	1360.21	5059.3	3588.23	3259.47	4827.97	2221.46	2738.8	0	0	2	1	2	4	2	3
Q9CR62	4	4	30.8933	0.495962	0.292462	1.22496	0.0944348	p8	p3	34326.1	M2OM_MOUSE Mitochondrial 2-oxoglutarate/malate carrier protein OS=Mus musculus OX=10090 GN=Slc25a11 PE=1 SV=3	1289.45	886.326	762.29	1191.52	1523.08	1150.36	691.791	1693.34	1483.93	687.845	998.169	1191.52	1689.58	1365.21	652.093	1686.56	2	0	0	0	0	0	1	3
P80318	16	15	110.229	0.500016	0.294342	1.12821	0.0935572	p8	p3	61200.4	TCPG_MOUSE T-complex protein 1 subunit gamma OS=Mus musculus OX=10090 GN=Cct3 PE=1 SV=1	5555.7	13139.5	16522.2	13396.2	10442.4	14899.1	15325.9	14179.1	6393.62	10197.1	21634.8	13396.2	11584	17681.8	14446.4	14122.3	3	1	9	4	6	6	5	8
P10126	17	9	159.014	0.502531	0.295312	1.23141	0.0930198	p3	p8	50456.1	EF1A1_MOUSE Elongation factor 1-alpha 1 OS=Mus musculus OX=10090 GN=Eef1a1 PE=1 SV=3	41529.5	89620.5	48348.6	37124.8	54902.7	25510.5	55975.8	39525.8	47793	69551.2	63309.3	37124.8	60904.6	30275.1	52763.7	39367.5	6	6	3	5	5	5	4	6
P14148	15	14	116.425	0.503605	0.295433	1.16446	0.0927917	p3	p8	31476.7	RL7_MOUSE 60S ribosomal protein L7 OS=Mus musculus OX=10090 GN=Rpl7 PE=1 SV=2	14169.6	24074.3	27362.1	27655	15119.8	21883.6	23999.7	19086.5	16306.7	18683.2	35828.9	27655	16772.7	25970.9	22622.5	19010.1	7	7	11	5	5	6	7	7
Q9DCH4	1	1	5.6359	0.504675	0.295551	1.80828	0.0925656	p3	p8	38098.4	EIF3F_MOUSE Eukaryotic translation initiation factor 3 subunit F OS=Mus musculus OX=10090 GN=Eif3f PE=1 SV=2	287.754	14.3673	85.2386	241.734	67.8611	189.566	2.80346	87.6662	331.154	11.1499	111.615	241.734	75.2797	224.971	2.64258	87.315	0	0	0	1	0	0	0	0
P08228	3	3	21.716	0.506837	0.296265	1.16189	0.0921115	p8	p3	16113.8	SODC_MOUSE Superoxide dismutase [Cu-Zn] OS=Mus musculus OX=10090 GN=Sod1 PE=1 SV=2	1553.46	3421.45	2132.13	4460.28	2390.87	3666.34	4656.75	2725.96	1787.75	2655.27	2791.89	4460.28	2652.25	4351.11	4389.52	2715.04	0	1	2	3	0	0	0	1
Q61493	3	1	14.6085	0.507637	0.296265	2.25916	0.0919445	p3	p8	354247	REV3L_MOUSE DNA polymerase zeta catalytic subunit OS=Mus musculus OX=10090 GN=Rev3l PE=1 SV=3	18.4399	183.714	320.062	83.56	24.5432	89.409	80.9374	73.2531	21.221	142.574	419.101	83.56	27.2263	106.108	76.2928	72.9597	0	0	0	0	0	0	1	0
Q9EQU5	3	3	19.4638	0.512274	0.29846	1.24155	0.0909862	p3	p8	33377.8	SET_MOUSE Protein SET OS=Mus musculus OX=10090 GN=Set PE=1 SV=1	1242.56	1540.67	2143.75	3261.57	993.623	2160.9	1695.91	1745	1429.97	1195.65	2807.11	3261.57	1102.25	2564.49	1598.59	1738.01	0	1	3	2	2	0	1	2
P99027	5	4	47.8857	0.515371	0.299387	1.02167	0.0903558	p8	p3	11650.9	RLA2_MOUSE 60S acidic ribosomal protein P2 OS=Mus musculus OX=10090 GN=Rplp2 PE=1 SV=3	11755.8	19057.4	690.455	6981.24	13618.5	8576.73	7674.76	9449.05	13528.8	14789.7	904.107	6981.24	15107.2	10178.6	7234.35	9411.21	5	0	0	4	2	3	0	4
Q64012	2	2	13.6803	0.515624	0.299387	1.08551	0.0903045	p3	p8	33359	RALY_MOUSE RNA-binding protein Raly OS=Mus musculus OX=10090 GN=Raly PE=1 SV=3	1466.27	410.066	1461.48	1275.72	1561.06	1574.58	1095.9	18.5792	1687.42	318.238	1913.71	1275.72	1731.71	1868.67	1033.02	18.5048	0	0	2	1	1	0	0	0
Q9D6Z1	2	2	12.5802	0.517185	0.299781	1.09181	0.08999	p8	p3	64920.6	NOP56_MOUSE Nucleolar protein 56 OS=Mus musculus OX=10090 GN=Nop56 PE=1 SV=2	624.078	1827.47	1031.77	756.51	1348.55	1146.67	966.001	1167.84	718.203	1418.23	1351.03	756.51	1495.98	1360.83	910.568	1163.16	0	0	2	0	0	0	0	0
Q9CQQ7	3	3	20.4714	0.523748	0.303069	1.14423	0.0886877	p8	p3	29062.9	AT5F1_MOUSE ATP synthase F(0) complex subunit B1_ mitochondrial OS=Mus musculus OX=10090 GN=Atp5pb PE=1 SV=1	125.398	2261.24	1844.6	1453.26	1395.41	1583.88	895.811	2629.28	144.311	1754.87	2415.38	1453.26	1547.96	1879.71	844.405	2618.75	0	2	2	1	2	1	1	2
P14115	2	2	14.9869	0.529362	0.305798	1.23818	0.0875995	p3	p8	16719.5	RL27A_MOUSE 60S ribosomal protein L27a OS=Mus musculus OX=10090 GN=Rpl27a PE=1 SV=5	1729.04	3030.28	4419.3	4412.26	2833.37	3507.15	2719.56	1916.43	1989.81	2351.69	5786.79	4412.26	3143.12	4162.18	2563.49	1908.75	1	1	2	2	3	1	1	2
Q9WTX5	1	1	4.828	0.539376	0.311054	2.16522	0.085716	p8	p3	18843.1	SKP1_MOUSE S-phase kinase-associated protein 1 OS=Mus musculus OX=10090 GN=Skp1 PE=1 SV=3	109.444	210.26	1134.44	12.5754	1548.49	724.296	889.392	13.6091	125.951	163.175	1485.48	12.5754	1717.77	859.573	838.355	13.5545	0	0	0	0	0	0	1	0
P57780	37	21	330.643	0.543704	0.312673	1.06009	0.0849241	p8	p3	105434	ACTN4_MOUSE Alpha-actinin-4 OS=Mus musculus OX=10090 GN=Actn4 PE=1 SV=1	33480.7	40920.7	35328.7	50449.3	44873.1	44894.9	36335.4	43701.1	38530.3	31757.1	46260.6	50449.3	49778.6	53280	34250.3	43526	9	8	8	14	8	10	10	14
Q9Z2X1	6	5	38.506	0.544021	0.312673	1.29733	0.0848667	p3	p8	46072.1	HNRPF_MOUSE Heterogeneous nuclear ribonucleoprotein F OS=Mus musculus OX=10090 GN=Hnrnpf PE=1 SV=3	1492.95	552.675	1135.3	1971.47	1293.21	1214.84	471.937	991.543	1718.12	428.911	1486.61	1971.47	1434.58	1441.74	444.855	987.572	1	1	2	1	0	2	0	0
Q9DC51	6	1	52.0202	0.545927	0.313239	1.09525	0.0845225	p3	p8	41108.5	GNAI3_MOUSE Guanine nucleotide-binding protein G(i) subunit alpha-3 OS=Mus musculus OX=10090 GN=Gnai3 PE=1 SV=3	3890.75	128.534	4824.05	8137.39	3897.27	3354.37	4439.3	3812.96	4477.56	99.7502	6316.78	8137.39	4323.33	3980.87	4184.55	3797.69	1	0	0	0	0	1	1	1
P56382	2	1	13.7569	0.551851	0.316105	1.12517	0.0834687	p8	p3	5894.88	ATP5E_MOUSE ATP synthase subunit epsilon_ mitochondrial OS=Mus musculus OX=10090 GN=Atp5f1e PE=1 SV=2	755.688	1009.34	955.496	860.099	746.58	1416.13	994.867	871.23	869.662	783.315	1251.16	860.099	828.196	1680.62	937.777	867.74	0	0	1	0	0	0	0	0
Q9CZ13	5	5	35.8123	0.561142	0.320887	1.05618	0.0818634	p3	p8	53479.1	QCR1_MOUSE Cytochrome b-c1 complex subunit 1_ mitochondrial OS=Mus musculus OX=10090 GN=Uqcrc1 PE=1 SV=2	10037.4	13835.2	11251.4	12340.4	12537.6	10621.8	10134.1	11646.3	11551.3	10737	14733	12340.4	13908.2	12605.7	9552.59	11599.7	0	0	0	0	3	0	1	5
Q9CQC9	3	1	21.0152	0.562695	0.320989	2.99687	0.0816005	p8	p3	22495.9	SAR1B_MOUSE GTP-binding protein SAR1b OS=Mus musculus OX=10090 GN=Sar1b PE=1 SV=1	149.127	34.821	136.189	174.193	288.68	463.446	13.7996	715.519	171.618	27.0233	178.331	174.193	320.239	550.004	13.0077	712.653	0	0	0	0	0	1	0	0
O55029	6	6	38.3956	0.563206	0.320989	2.8636	0.0815144	p8	p3	103305	COPB2_MOUSE Coatomer subunit beta' OS=Mus musculus OX=10090 GN=Copb2 PE=1 SV=2	2451.95	3866.79	4638.74	4182.94	2760.23	34430.9	2515.13	3649.82	2821.75	3000.87	6074.13	4182.94	3061.98	40861.5	2370.8	3635.2	0	0	3	0	0	6	0	0
Q9R0Q7	1	1	6.2408	0.566738	0.322461	1.18718	0.0809238	p8	p3	19006.6	TEBP_MOUSE Prostaglandin E synthase 3 OS=Mus musculus OX=10090 GN=Ptges3 PE=1 SV=1	38.9766	97.147	1048.61	345.803	163.109	214.114	1180.61	259.183	44.8552	75.3923	1373.08	345.803	180.94	254.105	1112.86	258.145	0	0	0	0	0	1	1	0
P62874;P29387;Q61011	7	3	48.7001	0.568287	0.322803	1.08476	0.0806673	p8	p3	38175.4	GBB1_MOUSE Guanine nucleotide-binding protein G(I)/G(S)/G(T) subunit beta-1 OS=Mus musculus OX=10090 GN=Gnb1 PE=1 SV=3	4089.35	1841.31	5106.83	2155.78	3047.51	4416.1	3060.88	3787.09	4706.11	1428.97	6687.07	2155.78	3380.67	5240.9	2885.23	3771.92	0	0	2	0	0	2	1	1
Q9CQV8;O70456	6	1	53.0058	0.571818	0.324056	4.29212	0.0800881	p3	p8	28200.5	1433B_MOUSE 14-3-3 protein beta/alpha OS=Mus musculus OX=10090 GN=Ywhab PE=1 SV=3	125.353	2.00432	371.998	5.61643	0	26.3518	10.2614	81.0378	144.259	1.55548	487.108	5.61643	0	31.2736	9.67252	80.7132	1	0	1	0	0	0	0	0
Q6IRU2	12	8	105.733	0.572397	0.324056	1.16698	0.0799939	p3	p8	28581.8	TPM4_MOUSE Tropomyosin alpha-4 chain OS=Mus musculus OX=10090 GN=Tpm4 PE=1 SV=3	14248.6	27876.8	24956.3	34793.4	13218	23072.7	17566.4	33440.9	16397.6	21634.2	32678.7	34793.4	14663	27382	16558.4	33307	4	5	5	5	5	4	4	6
Q9Z0X1	2	1	10.2822	0.57393	0.324384	1.30979	0.0797454	p8	p3	66993.7	AIFM1_MOUSE Apoptosis-inducing factor 1_ mitochondrial OS=Mus musculus OX=10090 GN=Aifm1 PE=1 SV=1	263.236	39.5805	1039.22	679.347	30.1202	2408.27	182.654	26.5442	302.938	30.717	1360.79	679.347	33.413	2858.07	172.172	26.4379	0	0	0	0	0	1	0	0
Q9CQX2	3	3	25.1105	0.575529	0.324748	1.03283	0.0794879	p3	p8	16375.1	CYB5B_MOUSE Cytochrome b5 type B OS=Mus musculus OX=10090 GN=Cyb5b PE=1 SV=1	179.725	1899.27	196.627	862.429	629.73	551.954	1314.45	542.175	206.831	1473.95	257.471	862.429	698.573	655.043	1239.02	540.003	0	2	0	1	0	0	0	1
Q9D868	1	1	5.1742	0.582944	0.328387	1.12752	0.0783138	p8	p3	20748.9	PPIH_MOUSE Peptidyl-prolyl cis-trans isomerase H OS=Mus musculus OX=10090 GN=Ppih PE=1 SV=1	68.0562	61.5703	263.298	70.3903	123.619	204.709	131.85	62.2177	78.3205	47.7825	344.772	70.3903	137.133	242.943	124.284	61.9685	0	0	0	0	0	0	0	1
Q5M6W3	3	2	17.3373	0.586295	0.329302	1.73921	0.0777941	p8	p3	70098.1	CLHC1_MOUSE Clathrin heavy chain linker domain-containing protein 1 OS=Mus musculus OX=10090 GN=Clhc1 PE=2 SV=1	144.344	53.0873	12.4174	222.86	29.0985	340.595	331.477	51.3995	166.114	41.1991	16.2598	222.86	32.2796	404.208	312.455	51.1936	0	0	2	1	0	0	0	0
Q9JHD1	1	1	5.1739	0.586504	0.329302	1.09078	0.0777619	p8	p3	92738.2	KAT2B_MOUSE Histone acetyltransferase KAT2B OS=Mus musculus OX=10090 GN=Kat2b PE=1 SV=2	63.6478	146.086	97.032	11.9894	119.083	32.1602	0	196.449	73.2472	113.372	127.057	11.9894	132.102	38.1667	0	195.663	0	0	1	0	0	0	0	0
Q9CZW5	2	2	10.5319	0.590072	0.33032	1.18984	0.0772162	p8	p3	68331.7	TOM70_MOUSE Mitochondrial import receptor subunit TOM70 OS=Mus musculus OX=10090 GN=Tomm70 PE=1 SV=2	409.939	510.004	418.668	361.21	818.908	349.216	492.8	361.599	471.767	395.796	548.219	361.21	908.431	414.439	464.521	360.151	0	0	0	0	0	0	2	0
Q80UU9	2	2	12.6214	0.590258	0.33032	1.07223	0.0771881	p3	p8	23448.2	PGRC2_MOUSE Membrane-associated progesterone receptor component 2 OS=Mus musculus OX=10090 GN=Pgrmc2 PE=1 SV=2	950.463	766.131	1379.91	996.219	1550.88	1315.1	420.75	530.276	1093.81	594.566	1806.9	996.219	1720.42	1560.73	396.605	528.152	0	1	0	1	2	0	0	0
Q62448	2	1	12.4467	0.591991	0.330746	3.08322	0.0769259	p3	p8	102619	IF4G2_MOUSE Eukaryotic translation initiation factor 4 gamma 2 OS=Mus musculus OX=10090 GN=Eif4g2 PE=1 SV=2	98.4259	0	2149.33	76.9003	248.753	36.3972	285.718	183.103	113.271	0	2814.41	76.9003	275.947	43.1952	269.322	182.369	0	0	1	0	0	0	0	0
O55142	3	2	21.5585	0.593811	0.331219	1.52314	0.0766525	p3	p8	12667.8	RL35A_MOUSE 60S ribosomal protein L35a OS=Mus musculus OX=10090 GN=Rpl35a PE=1 SV=2	794.692	605.46	3558.62	2517.4	341.479	1703.73	1349.64	1513.56	914.549	469.875	4659.78	2517.4	378.81	2021.93	1272.19	1507.49	0	1	2	2	0	2	0	0
O54901	1	1	6.1626	0.602432	0.334096	1.23086	0.0753833	p3	p8	31655.3	OX2G_MOUSE OX-2 membrane glycoprotein OS=Mus musculus OX=10090 GN=Cd200 PE=1 SV=1	111.732	313.085	1.99778	33.7293	126.569	169.721	46.5466	31.3268	128.584	242.974	2.61597	33.7293	140.406	201.42	43.8755	31.2013	0	1	0	0	0	0	0	0
P47757	8	7	47.4739	0.602688	0.334096	1.07318	0.0753463	p8	p3	31630.7	CAPZB_MOUSE F-actin-capping protein subunit beta OS=Mus musculus OX=10090 GN=Capzb PE=1 SV=3	7527.32	20431.8	6461.85	7158.86	12146.8	15025.9	9409.27	8040.66	8662.6	15856.3	8461.38	7158.86	13474.7	17832.3	8869.32	8008.45	1	2	0	0	2	5	3	1
Q62186	3	2	20.797	0.602725	0.334096	1.08696	0.075341	p8	p3	19164.7	SSRD_MOUSE Translocon-associated protein subunit delta OS=Mus musculus OX=10090 GN=Ssr4 PE=1 SV=1	1489.35	6168.82	6294.7	4031.72	3329.32	5383.16	4695.61	6140.51	1713.97	4787.4	8242.5	4031.72	3693.28	6388.57	4426.15	6115.91	1	0	2	3	1	1	1	1
Q9Z1Q5	3	3	19.9927	0.604792	0.334096	1.33444	0.0750432	p8	p3	27355	CLIC1_MOUSE Chloride intracellular channel protein 1 OS=Mus musculus OX=10090 GN=Clic1 PE=1 SV=3	157.543	108.35	277.177	322.941	146.784	171.431	247.003	590.423	181.303	84.0865	362.945	322.941	162.83	203.45	232.829	588.058	0	0	2	0	0	0	0	2
Q9Z2I0	4	4	23.21	0.604916	0.334096	1.18751	0.0750254	p8	p3	83673.1	LETM1_MOUSE Mitochondrial proton/calcium exchanger protein OS=Mus musculus OX=10090 GN=Letm1 PE=1 SV=1	2385.33	1248.29	3185.88	2913.76	3509.83	3423.69	3233.07	1391.72	2745.09	968.75	4171.7	2913.76	3893.53	4063.14	3047.54	1386.14	0	0	0	0	3	0	2	0
P97313	3	2	15.0198	0.605354	0.334096	1.12421	0.0749627	p8	p3	476775	PRKDC_MOUSE DNA-dependent protein kinase catalytic subunit OS=Mus musculus OX=10090 GN=Prkdc PE=1 SV=3	135.277	755.187	211.143	185.218	536.866	431.555	332.54	145.7	155.68	586.073	276.479	185.218	595.556	512.157	313.458	145.117	0	3	0	0	0	0	0	0
P62305	1	1	7.2545	0.605842	0.334096	1.77445	0.0748928	p8	p3	10860.7	RUXE_MOUSE Small nuclear ribonucleoprotein E OS=Mus musculus OX=10090 GN=Snrpe PE=1 SV=1	2.00583	35.917	5.28599	92.3478	225.16	15.3254	0.0538727	0	2.30835	27.8738	6.92167	92.3478	249.774	18.1878	0.0507812	0	0	0	0	0	1	0	0	0
P70372	4	4	26.1322	0.607431	0.33443	1.0493	0.0746665	p3	p8	36340.1	ELAV1_MOUSE ELAV-like protein 1 OS=Mus musculus OX=10090 GN=Elavl1 PE=1 SV=2	5550.83	5631.08	5549.43	6142.8	4343.08	7091.96	4078.74	6285.63	6388.01	4370.08	7266.62	6142.8	4817.86	8416.53	3844.69	6260.45	2	0	1	1	0	1	2	2
Q9JJF3	1	1	4.688	0.60959	0.335076	11.1092	0.0743612	p3	p8	67841.9	RIOX1_MOUSE Ribosomal oxygenase 1 OS=Mus musculus OX=10090 GN=Riox1 PE=1 SV=2	472.316	0.295282	0.693393	13.3914	0	35.3694	0	8.44084	543.551	0.229158	0.907954	13.3914	0	41.9754	0	8.40703	0	0	0	1	0	0	0	0
P62075	1	1	6.4251	0.612567	0.336169	2.22073	0.0739445	p8	p3	10686.1	TIM13_MOUSE Mitochondrial import inner membrane translocase subunit Tim13 OS=Mus musculus OX=10090 GN=Timm13 PE=1 SV=1	104.265	26.7113	25.5494	173.544	13.277	258.961	397.939	62.8195	119.99	20.7297	33.4553	173.544	14.7285	307.327	375.104	62.5679	0	0	0	0	0	2	2	0
Q61553	2	1	12.685	0.615613	0.337297	1.63022	0.073523	p8	p3	55249.4	FSCN1_MOUSE Fascin OS=Mus musculus OX=10090 GN=Fscn1 PE=1 SV=4	169.605	299.615	537.479	146.647	280.066	89.1565	644.589	866.398	195.185	232.52	703.794	146.647	310.683	105.808	607.6	862.928	1	0	0	0	0	0	0	0
O88456	5	3	32.5406	0.620474	0.339414	1.38868	0.0728607	p3	p8	28577.2	CPNS1_MOUSE Calpain small subunit 1 OS=Mus musculus OX=10090 GN=Capns1 PE=1 SV=1	1008	1945.76	305.651	790.989	1311.98	403.854	440.602	760.3	1160.03	1510.03	400.23	790.989	1455.41	479.282	415.319	757.254	0	1	0	2	2	0	1	1
P62245	9	9	66.0816	0.627254	0.342572	1.0762	0.0719576	p8	p3	14953.6	RS15A_MOUSE 40S ribosomal protein S15a OS=Mus musculus OX=10090 GN=Rps15a PE=1 SV=2	18230.8	13017	31563.4	30513	18233.1	25509.4	26761.1	29931.7	20980.4	10102	41330.2	30513	20226.4	30273.9	25225.5	29811.8	3	3	7	5	2	5	4	7
Q9R118	1	1	5.519	0.632914	0.345109	1.27438	0.071222	p3	p8	52126.4	HTRA1_MOUSE Serine protease HTRA1 OS=Mus musculus OX=10090 GN=Htra1 PE=1 SV=2	94.0315	426.486	122.674	107.294	164.424	303.456	65.3058	55.7184	108.213	330.98	160.634	107.294	182.398	360.133	61.5582	55.4952	0	0	0	0	0	0	0	1
Q9JKB3	4	2	23.1858	0.636117	0.346301	1.0563	0.0708129	p8	p3	38813.6	YBOX3_MOUSE Y-box-binding protein 3 OS=Mus musculus OX=10090 GN=Ybx3 PE=1 SV=2	2593	4229.75	1943.67	3497.04	3873.95	3172.2	2989.27	2918.52	2984.08	3282.56	2545.12	3497.04	4297.45	3764.68	2817.73	2906.83	0	0	0	1	0	0	1	0
P35278	6	3	41.6782	0.639593	0.347637	1.05597	0.0703748	p8	p3	23640.7	RAB5C_MOUSE Ras-related protein Rab-5C OS=Mus musculus OX=10090 GN=Rab5c PE=1 SV=2	1174.44	552.107	938.016	1608.21	976.947	1348.68	999.476	1186.8	1351.57	428.47	1228.27	1608.21	1083.75	1600.57	942.121	1182.05	1	0	0	1	2	2	1	1
Q922B2	8	6	51.766	0.641615	0.347878	1.03981	0.0701228	p3	p8	57603.6	SYDC_MOUSE Aspartate--tRNA ligase_ cytoplasmic OS=Mus musculus OX=10090 GN=Dars1 PE=1 SV=2	29319.6	2442.49	32559.4	30910.4	19976.2	27735.8	26526.8	17346.9	33741.6	1895.53	42634.5	30910.4	22160	32916.1	25004.5	17277.4	0	0	2	5	0	2	3	0
Q6A078	2	2	10.3188	0.642081	0.347878	1.42652	0.0700649	p3	p8	289420	CE290_MOUSE Centrosomal protein of 290 kDa OS=Mus musculus OX=10090 GN=Cep290 PE=1 SV=2	145.949	7251.42	790.036	5579.06	5072.07	119.726	4345.83	112.724	167.961	5627.56	1034.5	5579.06	5626.55	142.088	4096.45	112.273	0	2	0	0	0	0	0	0
P63325	3	3	17.6696	0.643912	0.348315	1.18104	0.0698389	p8	p3	18915.8	RS10_MOUSE 40S ribosomal protein S10 OS=Mus musculus OX=10090 GN=Rps10 PE=1 SV=1	660.294	1089.5	2474.06	2666.51	901.801	1576.24	3276.67	2383.06	759.88	845.517	3239.62	2666.51	1000.39	1870.63	3088.64	2373.51	0	0	1	0	0	0	1	1
P62702	11	8	87.2565	0.645524	0.348633	1.05042	0.0696411	p3	p8	29825.9	RS4X_MOUSE 40S ribosomal protein S4_ X isoform OS=Mus musculus OX=10090 GN=Rps4x PE=1 SV=2	4429.82	4703.22	5827.56	6057.75	2281.89	4647.58	5348.87	7731.09	5097.93	3650	7630.82	6057.75	2531.35	5515.61	5041.93	7700.12	4	2	1	4	2	3	4	3
Q8C1B7;Q9DA97;Q9R1T4	7	5	43.6103	0.650871	0.350963	1.08348	0.0689945	p3	p8	50036.9	SEP11_MOUSE Septin-11 OS=Mus musculus OX=10090 GN=Septin11 PE=1 SV=4	4943.31	8352.83	5297.93	6667.18	4779.66	7541.29	5255.31	5738.65	5688.87	6482.32	6937.3	6667.18	5302.17	8949.78	4953.73	5715.66	2	0	1	2	2	2	1	0
O55131	6	5	45.601	0.655119	0.35234	1.2857	0.0684905	p3	p8	50892.1	SEPT7_MOUSE Septin-7 OS=Mus musculus OX=10090 GN=Septin7 PE=1 SV=1	1272.26	1847.07	6288.77	2238.66	997.112	1389.51	4471.61	2200.47	1464.14	1433.44	8234.74	2238.66	1106.12	1649.03	4215.01	2191.66	2	0	1	0	1	1	3	4
P46638;P62492	5	5	30.6195	0.655494	0.35234	1.09659	0.0684464	p8	p3	24603.6	RB11B_MOUSE Ras-related protein Rab-11B OS=Mus musculus OX=10090 GN=Rab11b PE=1 SV=3	2568.31	4649.99	3316.45	3273.36	2460.21	3787.08	4250.09	4644.4	2955.67	3608.69	4342.68	3273.36	2729.16	4494.4	4006.2	4625.8	2	2	3	0	0	0	1	1
Q78PY7	9	7	57.0857	0.660889	0.354367	1.30873	0.0678196	p3	p8	102773	SND1_MOUSE Staphylococcal nuclease domain-containing protein 1 OS=Mus musculus OX=10090 GN=Snd1 PE=1 SV=1	7944.96	2333.4	13375.6	14624.1	7336.09	14774.3	2690.25	4447.56	9143.23	1810.87	17514.5	14624.1	8138.08	17533.7	2535.87	4429.74	0	0	3	4	0	0	0	4
P62071	4	1	34.2066	0.661349	0.354367	1.29505	0.0677667	p3	p8	23627.7	RRAS2_MOUSE Ras-related protein R-Ras2 OS=Mus musculus OX=10090 GN=Rras2 PE=1 SV=1	360.244	65.6244	196.192	179.385	71.7986	177.964	109.127	259.966	414.576	50.9287	256.901	179.385	79.6477	211.203	102.864	258.925	0	0	0	0	0	1	0	0
P43274	9	2	69.4682	0.667583	0.357145	5.60711	0.0670608	p8	p3	21977.3	H14_MOUSE Histone H1.4 OS=Mus musculus OX=10090 GN=H1-4 PE=1 SV=2	117.579	2.98965	20.4526	5.65292	6.3969	0	816.019	0	135.312	2.32016	26.7814	5.65292	7.09622	0	769.192	0	1	0	0	0	0	0	1	0
Q0KL02	2	1	9.9925	0.669407	0.357559	1.76855	0.0668575	p8	p3	351055	TRIO_MOUSE Triple functional domain protein OS=Mus musculus OX=10090 GN=Trio PE=1 SV=3	45.1966	50.945	119.252	163.508	265.524	286.46	20.8297	97.2931	52.0132	39.5365	156.153	163.508	294.552	339.962	19.6344	96.9034	0	0	0	0	1	0	0	0
P80313	11	10	73.2313	0.674098	0.359053	1.06912	0.0663418	p8	p3	60165.5	TCPH_MOUSE T-complex protein 1 subunit eta OS=Mus musculus OX=10090 GN=Cct7 PE=1 SV=1	5047.54	9437.87	6616.55	7781.81	5671.42	8569.91	7358.95	9279.93	5808.81	7324.38	8663.95	7781.81	6291.43	10170.5	6936.66	9242.76	2	4	2	3	2	5	3	7
P07356	16	15	148.85	0.674739	0.359053	1.03221	0.0662722	p3	p8	38961.4	ANXA2_MOUSE Annexin A2 OS=Mus musculus OX=10090 GN=Anxa2 PE=1 SV=2	44226.1	47298.6	52070.3	47581.8	36441.8	44138.6	53607.9	51023.4	50896.3	36706.7	68182.7	47581.8	40425.6	52382.4	50531.7	50819.1	10	6	10	9	12	10	12	13
Q61584;Q9WVR4	1	1	6.4959	0.67537	0.359053	1.24087	0.0662038	p3	p8	76564.2	FXR1_MOUSE Fragile X mental retardation syndrome-related protein 1 OS=Mus musculus OX=10090 GN=Fxr1 PE=1 SV=2	1617.81	2053.42	566.88	885.743	1127.68	935.94	1509.03	556.585	1861.81	1593.59	742.292	885.743	1250.96	1110.75	1422.43	554.355	0	1	0	0	0	0	0	0
Q9R1P1	2	2	11.6766	0.677762	0.359622	1.58592	0.065946	p8	p3	23250.1	PSB3_MOUSE Proteasome subunit beta type-3 OS=Mus musculus OX=10090 GN=Psmb3 PE=1 SV=1	16.9795	22.9347	147.75	55.0771	60.3642	104.942	209.786	9.87688	19.5403	17.7988	193.469	55.0771	66.9633	124.542	197.747	9.83732	0	0	0	0	0	0	2	0
P12787	2	1	14.8423	0.678634	0.359622	1.62117	0.0658526	p8	p3	16329.6	COX5A_MOUSE Cytochrome c oxidase subunit 5A_ mitochondrial OS=Mus musculus OX=10090 GN=Cox5a PE=1 SV=2	500.119	901.423	1169.03	743.513	2322.84	56.5726	196.549	2796.73	575.548	699.561	1530.78	743.513	2576.78	67.1387	185.27	2785.53	0	1	1	1	1	0	0	1
Q9CVB6	6	6	36.4475	0.679611	0.359622	1.14209	0.0657484	p3	p8	34471.2	ARPC2_MOUSE Actin-related protein 2/3 complex subunit 2 OS=Mus musculus OX=10090 GN=Arpc2 PE=1 SV=3	3207.02	7532.18	6916.31	5816.84	4714.32	5495.57	5206.58	5135.7	3690.71	5845.45	9056.47	5816.84	5229.69	6521.98	4907.8	5115.13	1	2	3	3	2	0	2	0
P35293	4	4	26.5601	0.683928	0.360922	1.22561	0.0652931	p3	p8	23320.3	RAB18_MOUSE Ras-related protein Rab-18 OS=Mus musculus OX=10090 GN=Rab18 PE=1 SV=2	8548.86	3409.46	5611.64	12147.5	4665.19	8240.13	7160.4	4181.33	9838.21	2645.96	7348.08	12147.5	5175.19	9779.14	6749.5	4164.58	1	0	2	2	1	1	1	2
P10853;P10854;Q64475;Q64478;Q64525;Q6ZWY9;Q8CGP1;Q8CGP2	8	1	88.0302	0.68419	0.360922	1.16372	0.0652658	p3	p8	13936.2	H2B1F_MOUSE Histone H2B type 1-F/J/L OS=Mus musculus OX=10090 GN=H2bc7 PE=1 SV=2	6731.74	12989.9	15038.7	18920.4	7871.9	13648.3	10730.8	13877.6	7747.02	10081	19692.2	18920.4	8732.46	16197.4	10115	13822	2	2	2	1	1	1	1	2
Q9CQA3	1	1	6.3958	0.688303	0.36253	1.42879	0.06484	p3	p8	32612.4	SDHB_MOUSE Succinate dehydrogenase [ubiquinone] iron-sulfur subunit_ mitochondrial OS=Mus musculus OX=10090 GN=Sdhb PE=1 SV=1	49.9765	7.33674	452.425	4.63385	17.4434	25.6621	49.5776	267.322	57.514	5.69378	592.421	4.63385	19.3503	30.455	46.7326	266.251	0	0	0	0	0	0	0	1
O08638	34	10	250.065	0.689973	0.362848	1.06054	0.0646693	p8	p3	227884	MYH11_MOUSE Myosin-11 OS=Mus musculus OX=10090 GN=Myh11 PE=1 SV=1	7117.49	15546.8	12755.6	17917.1	14453.4	10095.8	16914.6	15102.3	8190.95	12065.3	16702.7	17917.1	16033.4	11981.4	15944	15041.8	0	3	1	1	2	1	5	3
P62774	1	1	8.4542	0.691405	0.36304	1.40066	0.0645238	p3	p8	13031.9	MTPN_MOUSE Myotrophin OS=Mus musculus OX=10090 GN=Mtpn PE=1 SV=2	2229.29	428.465	2074.9	2573.21	1714.75	1558.95	1218.41	723.894	2565.52	332.516	2716.95	2573.21	1902.21	1850.11	1148.49	720.995	1	0	1	1	0	0	0	0
Q9D4H4	1	1	5.0475	0.692843	0.363234	13.397	0.0643786	p8	p3	108406	AMOL1_MOUSE Angiomotin-like protein 1 OS=Mus musculus OX=10090 GN=Amotl1 PE=1 SV=2	26.9388	0	9.21011	5.23105	215.272	339.095	0	0	31.0017	0	12.0601	5.23105	238.806	402.428	0	0	0	1	0	0	0	0	0	0
Q01768	6	1	52.3174	0.696158	0.363717	2.61833	0.0640473	p3	p8	17477.2	NDKB_MOUSE Nucleoside diphosphate kinase B OS=Mus musculus OX=10090 GN=Nme2 PE=1 SV=1	222.45	423.094	1.70788	35.9117	6.39228	65.3006	181.946	7.27693	256	328.348	2.23636	35.9117	7.09108	77.4968	171.505	7.24779	0	0	0	0	0	0	1	0
Q9CQS8	2	2	14.1729	0.696254	0.363717	1.0452	0.0640377	p3	p8	10015.5	SC61B_MOUSE Protein transport protein Sec61 subunit beta OS=Mus musculus OX=10090 GN=Sec61b PE=1 SV=3	1472.05	2153.88	2270.43	2067.31	969.341	1994.58	1818.92	2836.41	1694.06	1671.55	2972.99	2067.31	1075.31	2367.11	1714.54	2825.05	2	2	2	1	0	2	1	2
O55022	3	3	18.9179	0.69783	0.363717	1.02497	0.0638819	p8	p3	21808.3	PGRC1_MOUSE Membrane-associated progesterone receptor component 1 OS=Mus musculus OX=10090 GN=Pgrmc1 PE=1 SV=4	573.35	2682.96	692.771	883.805	1163.31	832.327	913.198	2044.71	659.823	2082.15	907.139	883.805	1290.48	987.781	860.795	2036.52	0	0	0	0	2	0	0	2
Q91WJ8	4	4	24.2007	0.69804	0.363717	1.24109	0.0638612	p3	p8	68710.8	FUBP1_MOUSE Far upstream element-binding protein 1 OS=Mus musculus OX=10090 GN=Fubp1 PE=1 SV=1	903.507	338.74	1119.06	1438.28	938.449	1107.58	461.572	553.89	1039.78	262.884	1465.34	1438.28	1041.04	1314.44	435.085	551.671	1	0	3	3	0	0	0	0
P51410	3	3	19.8572	0.699957	0.364158	1.1857	0.0636732	p3	p8	21995.5	RL9_MOUSE 60S ribosomal protein L9 OS=Mus musculus OX=10090 GN=Rpl9 PE=1 SV=2	1248.09	586.115	2442.81	877.853	1347.04	1095	1602.17	303.334	1436.33	454.862	3198.7	877.853	1494.3	1299.52	1510.23	302.119	0	0	2	0	1	1	0	0
Q61316	5	4	28.6329	0.707499	0.36752	1.05041	0.0629485	p8	p3	94931.2	HSP74_MOUSE Heat shock 70 kDa protein 4 OS=Mus musculus OX=10090 GN=Hspa4 PE=1 SV=1	404.009	488.175	2335.18	1592.62	501.623	1540.73	1154.84	1865.77	464.942	378.855	3057.77	1592.62	556.461	1828.5	1088.57	1858.3	0	0	2	3	0	0	0	0
Q8R570	2	1	11.0376	0.709674	0.368088	1.25882	0.0627439	p8	p3	46752.5	SNP47_MOUSE Synaptosomal-associated protein 47 OS=Mus musculus OX=10090 GN=Snap47 PE=1 SV=1	615.157	8730.05	12847.9	8869.31	6752.92	1600.84	11984.7	18763.5	707.935	6775.07	16823.5	8869.31	7491.15	1899.83	11297	18688.3	0	0	0	0	0	1	0	0
Q9QUM9	1	1	7.1897	0.712823	0.369159	1.08517	0.062451	p3	p8	27828.7	PSA6_MOUSE Proteasome subunit alpha type-6 OS=Mus musculus OX=10090 GN=Psma6 PE=1 SV=1	1412.31	547.117	640.897	516.291	578.386	221.679	794.747	1277.21	1625.32	424.597	839.213	516.291	641.616	263.082	749.14	1272.09	1	0	0	0	0	0	1	0
Q9CR67	1	1	5.1096	0.715286	0.369871	1.07811	0.0622248	p3	p8	28373.4	TMM33_MOUSE Transmembrane protein 33 OS=Mus musculus OX=10090 GN=Tmem33 PE=1 SV=1	150.631	150.715	507.546	218.49	303.325	468.823	80.4777	100.318	173.35	116.964	664.598	218.49	336.484	556.386	75.8595	99.9164	0	0	0	0	1	0	0	0
Q6IME9	5	1	32.2049	0.717841	0.369984	1.20121	0.0619927	p8	p3	57263.6	K2C72_MOUSE Keratin_ type II cytoskeletal 72 OS=Mus musculus OX=10090 GN=Krt72 PE=3 SV=1	79.4529	481.322	919.764	205.714	592.093	692.164	82.303	658.976	91.4361	373.536	1204.37	205.714	656.822	821.44	77.5801	656.336	1	0	0	0	0	0	0	0
P62892	1	1	6.941	0.718207	0.369984	1.06414	0.0619596	p3	p8	6406.69	RL39_MOUSE 60S ribosomal protein L39 OS=Mus musculus OX=10090 GN=Rpl39 PE=1 SV=2	49.7078	173.499	122.175	409.606	154.903	234.258	118.511	201.811	57.2048	134.646	159.981	409.606	171.837	278.011	111.71	201.002	0	0	0	1	0	0	0	0
P14131	10	8	90.8177	0.718767	0.369984	1.15882	0.0619092	p3	p8	16559.4	RS16_MOUSE 40S ribosomal protein S16 OS=Mus musculus OX=10090 GN=Rps16 PE=1 SV=4	8139.5	12197.1	22358.7	19091.7	9114.11	11993.7	15833.2	16378	9367.11	9465.7	29277.2	19091.7	10110.5	14233.8	14924.6	16312.4	4	3	5	5	4	7	3	4
P52927	1	1	6.1788	0.720501	0.370145	1.14066	0.0617538	p3	p8	11876.2	HMGA2_MOUSE High mobility group protein HMGI-C OS=Mus musculus OX=10090 GN=Hmga2 PE=1 SV=1	0	34.1652	123.844	21.1055	0	26.8377	128.364	1.82538	0	26.5143	162.166	21.1055	0	31.8502	120.997	1.81807	0	0	1	0	0	0	0	0
P10852	1	1	6.4026	0.72141	0.370145	2.24657	0.0616728	p8	p3	58450.7	4F2_MOUSE 4F2 cell-surface antigen heavy chain OS=Mus musculus OX=10090 GN=Slc3a2 PE=1 SV=1	17.0001	152.311	204.68	3.95874	738.408	22.2966	11.8699	76.5173	19.564	118.203	268.016	3.95874	819.132	26.461	11.1888	76.2108	0	0	0	0	1	0	0	0
Q9CPR4	4	4	34.4014	0.722704	0.370145	1.04037	0.0615582	p3	p8	21651.3	RL17_MOUSE 60S ribosomal protein L17 OS=Mus musculus OX=10090 GN=Rpl17 PE=1 SV=3	5884.24	9672.05	7709.51	8263.81	5646.35	5640.13	6859.63	12160.1	6771.71	7506.12	10095.1	8263.81	6263.62	6693.54	6465.99	12111.3	2	1	3	1	1	2	2	2
P27659	11	11	76.9102	0.724435	0.370145	1.18268	0.0614057	p3	p8	46395.1	RL3_MOUSE 60S ribosomal protein L3 OS=Mus musculus OX=10090 GN=Rpl3 PE=1 SV=3	3082.76	5194.98	9261.33	7809.71	4181.05	6327.91	5555.44	5369.01	3547.71	4031.63	12127.1	7809.71	4638.13	7509.77	5236.65	5347.5	4	3	6	4	0	2	1	5
P47199	3	3	16.1221	0.724519	0.370145	1.16301	0.0613984	p3	p8	35553.8	QOR_MOUSE Quinone oxidoreductase OS=Mus musculus OX=10090 GN=Cryz PE=1 SV=1	4240.59	3106.94	779.805	1662.42	1638.74	422.394	3282.54	3073.92	4880.17	2411.18	1021.1	1662.42	1817.88	501.285	3094.17	3061.6	0	0	0	0	1	0	0	3
P62317	5	5	33.8577	0.726441	0.370571	1.03701	0.0612306	p8	p3	13641	SMD2_MOUSE Small nuclear ribonucleoprotein Sm D2 OS=Mus musculus OX=10090 GN=Snrpd2 PE=1 SV=1	2072.27	5498.21	3983.23	5469.48	4706.7	3600.08	3825.86	5520.59	2384.81	4266.96	5215.78	5469.48	5221.24	4272.47	3606.32	5498.47	2	3	1	3	0	0	0	0
P26231	11	10	65.1115	0.730195	0.371928	1.08853	0.0609071	p8	p3	100791	CTNA1_MOUSE Catenin alpha-1 OS=Mus musculus OX=10090 GN=Ctnna1 PE=1 SV=1	4759.21	9019.4	9967.01	7826.73	5595.47	10523.4	7162.61	11086.1	5477	6999.63	13051.2	7826.73	6207.18	12488.9	6751.59	11041.7	0	2	2	4	2	3	2	3
Q61233	1	1	5.2747	0.737113	0.374391	1.06973	0.0603252	p8	p3	70776.7	PLSL_MOUSE Plastin-2 OS=Mus musculus OX=10090 GN=Lcp1 PE=1 SV=4	137.974	679.691	702.32	1001.96	469.536	743.019	341.527	1143.71	158.783	527.483	919.643	1001.96	520.866	881.793	321.929	1139.13	0	0	0	0	1	0	0	0
Q01853	19	17	139.91	0.737231	0.374391	1.06396	0.0603154	p3	p8	90006.3	TERA_MOUSE Transitional endoplasmic reticulum ATPase OS=Mus musculus OX=10090 GN=Vcp PE=1 SV=4	6382.54	9208.76	9297.49	11314.5	6842.8	8557.79	9301.83	9324.51	7345.16	7146.58	12174.5	11314.5	7590.86	10156.1	8768.05	9287.16	6	4	6	7	4	7	5	7
Q501J6	9	4	60.0456	0.739356	0.37491	1.08817	0.0601404	p8	p3	73026.9	DDX17_MOUSE Probable ATP-dependent RNA helicase DDX17 OS=Mus musculus OX=10090 GN=Ddx17 PE=1 SV=1	936.08	1959.73	1020.66	2914.1	1052.84	1530.97	1814.41	3034.58	1077.26	1520.88	1336.48	2914.1	1167.94	1816.92	1710.29	3022.43	0	1	1	0	1	0	1	1
P63001;Q05144	4	2	42.0651	0.742206	0.375117	1.0692	0.0599085	p3	p8	21849.3	RAC1_MOUSE Ras-related C3 botulinum toxin substrate 1 OS=Mus musculus OX=10090 GN=Rac1 PE=1 SV=1	722.42	956.929	1309.06	1545.63	1380.39	1482.33	782.671	595.204	831.376	742.638	1714.13	1545.63	1531.3	1759.19	737.757	592.819	1	0	2	0	0	1	1	0
B1AY13	1	1	5.3405	0.742292	0.375117	1.3782	0.0599015	p8	p3	296967	UBP24_MOUSE Ubiquitin carboxyl-terminal hydrolase 24 OS=Mus musculus OX=10090 GN=Usp24 PE=1 SV=1	317.619	147.417	241.524	301.207	215.186	111.294	369.574	692.853	365.523	114.405	316.261	301.207	238.71	132.081	348.366	690.078	0	1	0	0	0	0	0	0
D3Z4R1	3	1	15.4607	0.743553	0.375117	1.56624	0.0598	p3	p8	162919	HFM1_MOUSE Probable ATP-dependent DNA helicase HFM1 OS=Mus musculus OX=10090 GN=Hfm1 PE=3 SV=2	58.1909	183.125	772.736	1.49334	6.10586	122.833	516.573	2.88701	66.9673	142.117	1011.85	1.49334	6.77335	145.775	486.929	2.87544	0	0	1	0	0	0	0	0
P60229	6	5	34.8526	0.744173	0.375117	1.0124	0.0597502	p8	p3	52620.1	EIF3E_MOUSE Eukaryotic translation initiation factor 3 subunit E OS=Mus musculus OX=10090 GN=Eif3e PE=1 SV=1	947.322	1850.43	2436.7	3321.84	1612.53	2364.15	2409.15	2276.57	1090.2	1436.05	3190.71	3321.84	1788.81	2805.71	2270.9	2267.45	0	2	4	3	0	0	0	0
Q9CPW4	2	1	13.5519	0.745314	0.375136	1.12261	0.059659	p3	p8	16345.4	ARPC5_MOUSE Actin-related protein 2/3 complex subunit 5 OS=Mus musculus OX=10090 GN=Arpc5 PE=1 SV=3	2097.67	3652.59	1282.14	2613.27	1866.63	2901.81	1222.8	2600.92	2414.05	2834.64	1678.88	2613.27	2070.69	3443.79	1152.63	2590.5	0	0	0	1	1	1	0	1
P27048;P63163	2	1	12.3008	0.749963	0.376919	1.15818	0.0592927	p8	p3	23827.1	RSMB_MOUSE Small nuclear ribonucleoprotein-associated protein B OS=Mus musculus OX=10090 GN=Snrpb PE=1 SV=1	312.395	115.824	713.556	411.829	809.547	202.795	761.131	25.8783	359.511	89.8865	934.356	411.829	898.047	240.671	717.454	25.7746	0	0	1	0	1	0	1	0
Q3U7R1	2	2	12.1352	0.754852	0.378123	1.06702	0.0589162	p3	p8	121782	ESYT1_MOUSE Extended synaptotagmin-1 OS=Mus musculus OX=10090 GN=Esyt1 PE=1 SV=2	866.302	444.955	468.132	565.1	843.937	523.322	386.821	443.156	996.958	345.313	612.989	565.1	936.197	621.063	364.624	441.381	0	0	0	0	1	0	0	1
O08709	1	1	6.701	0.755311	0.378123	1.27782	0.0588812	p8	p3	24984.7	PRDX6_MOUSE Peroxiredoxin-6 OS=Mus musculus OX=10090 GN=Prdx6 PE=1 SV=3	232.452	94.5871	323.967	103.113	515.619	109.289	104.639	234.078	267.511	73.4056	424.215	103.113	571.987	129.701	98.6347	233.141	0	0	0	1	2	0	0	0
P61089	3	2	17.5414	0.755833	0.378123	1.40985	0.0588417	p3	p8	17194.9	UBE2N_MOUSE Ubiquitin-conjugating enzyme E2 N OS=Mus musculus OX=10090 GN=Ube2n PE=1 SV=1	840.212	211.877	1808.92	1099.45	459.536	1122.96	760.038	466.595	966.934	164.43	2368.67	1099.45	509.773	1332.7	716.424	464.726	1	0	0	1	0	0	0	0
Q61990	4	2	25.3897	0.756805	0.378123	2.1638	0.0587682	p8	p3	38621	PCBP2_MOUSE Poly(rC)-binding protein 2 OS=Mus musculus OX=10090 GN=Pcbp2 PE=1 SV=1	105.715	262.555	233.97	1204.95	714.415	202.582	2928.82	64.565	121.659	203.759	306.368	1204.95	792.515	240.419	2760.75	64.3064	0	0	0	2	0	0	0	0
O70503	3	2	16.489	0.759807	0.379067	1.04152	0.0585435	p3	p8	34970	DHB12_MOUSE Very-long-chain 3-oxoacyl-CoA reductase OS=Mus musculus OX=10090 GN=Hsd17b12 PE=1 SV=1	893.776	1065.67	1300.71	818.795	974.359	1097.94	1254.36	589.698	1028.58	827.028	1703.2	818.795	1080.88	1303	1182.38	587.336	0	0	0	0	0	0	2	0
Q8BP67	4	4	30.3097	0.764655	0.380927	1.15138	0.0581875	p3	p8	17893	RL24_MOUSE 60S ribosomal protein L24 OS=Mus musculus OX=10090 GN=Rpl24 PE=1 SV=2	4346.79	6933.07	9254.02	13995.6	4924.12	6044.02	9328.75	9692.71	5002.37	5380.5	12117.5	13995.6	5462.42	7172.86	8793.43	9653.89	1	1	4	4	2	2	2	2
P62855	3	3	20.1644	0.765817	0.380948	1.30861	0.0581035	p3	p8	13300.6	RS26_MOUSE 40S ribosomal protein S26 OS=Mus musculus OX=10090 GN=Rps26 PE=1 SV=3	71.8897	2536.9	1596.73	895.993	552.868	843.387	1361.22	1140.94	82.7322	1968.79	2090.81	895.993	613.308	1000.91	1283.11	1136.37	0	0	3	1	0	0	2	0
Q9Z2U1	3	2	25.9082	0.771817	0.383372	1.15506	0.0576771	p3	p8	26582.2	PSA5_MOUSE Proteasome subunit alpha type-5 OS=Mus musculus OX=10090 GN=Psma5 PE=1 SV=1	4392.97	1539.03	3463.86	4035.35	2433.21	3153.11	2945.03	3096.76	5055.52	1194.38	4535.7	4035.35	2699.21	3742.02	2776.03	3084.36	1	1	2	3	0	1	2	2
Q8VEK3	16	14	127.074	0.772953	0.383376	1.06683	0.0575979	p8	p3	88716.2	HNRPU_MOUSE Heterogeneous nuclear ribonucleoprotein U OS=Mus musculus OX=10090 GN=Hnrnpu PE=1 SV=1	20723.7	21810	23691.6	31384.7	16837.6	29890.2	26345.1	31060.2	23849.3	16926	31022.6	31384.7	18678.3	35472.8	24833.3	30935.8	7	6	6	7	3	7	5	8
P60335;P57722;P57724	6	5	40.984	0.776635	0.383997	1.12413	0.0573441	p3	p8	38011.1	PCBP1_MOUSE Poly(rC)-binding protein 1 OS=Mus musculus OX=10090 GN=Pcbp1 PE=1 SV=1	2758.86	109.403	3924.21	3114.65	788.239	1536.24	4437.97	2050.69	3174.95	84.9038	5138.5	3114.65	874.41	1823.17	4183.3	2042.48	1	0	3	2	2	1	2	0
Q61301	3	1	17.6524	0.777896	0.383997	1.37892	0.0572583	p3	p8	106085	CTNA2_MOUSE Catenin alpha-2 OS=Mus musculus OX=10090 GN=Ctnna2 PE=1 SV=3	603.791	3596.95	3725.1	3337.53	1904.75	1874.74	2851.48	1537.25	694.856	2791.46	4877.78	3337.53	2112.98	2224.89	2687.85	1531.09	0	0	1	0	0	0	0	0
P24270	1	1	4.9599	0.7787	0.383997	1.15959	0.0572039	p3	p8	60080.6	CATA_MOUSE Catalase OS=Mus musculus OX=10090 GN=Cat PE=1 SV=4	755.455	185.188	826.745	315.156	261.873	342.935	946.121	245.007	869.394	143.717	1082.57	315.156	290.501	406.985	891.828	244.025	2	0	0	0	0	0	0	0
Q9CZX8	7	7	49.8463	0.779612	0.383997	1.20364	0.0571424	p3	p8	16085.5	RS19_MOUSE 40S ribosomal protein S19 OS=Mus musculus OX=10090 GN=Rps19 PE=1 SV=3	2747.24	11395.1	5538.27	6427.76	3861.59	7218.39	4351.51	6259.72	3161.58	8843.34	7252	6427.76	4283.74	8566.57	4101.8	6234.64	2	5	3	2	2	3	2	2
Q3UMC0	3	3	15.9409	0.779846	0.383997	1.19469	0.0571267	p8	p3	97940.3	AFG2H_MOUSE ATPase family protein 2 homolog OS=Mus musculus OX=10090 GN=Spata5 PE=1 SV=2	17761.7	4362.4	36577.6	32706.4	46756.7	36929.6	6030.44	19487.7	20440.6	3385.5	47896	32706.4	51868.2	43827	5684.39	19409.6	0	0	0	1	0	2	0	1
Q8BG32	2	2	15.5623	0.783709	0.385341	1.1363	0.0568699	p8	p3	47722	PSD11_MOUSE 26S proteasome non-ATPase regulatory subunit 11 OS=Mus musculus OX=10090 GN=Psmd11 PE=1 SV=3	2481.69	7168.29	4998.24	4786.65	6879.93	7939.06	2378.02	4886.84	2855.98	5563.05	6544.88	4786.65	7632.05	9421.84	2241.56	4867.27	0	0	0	0	3	0	0	0
P57776	4	4	28.7633	0.787164	0.386481	1.02779	0.0566447	p3	p8	31407.1	EF1D_MOUSE Elongation factor 1-delta OS=Mus musculus OX=10090 GN=Eef1d PE=1 SV=3	7409.64	8185.51	7720.55	10043.7	6609.48	8191.86	8579.95	9076.22	8527.17	6352.48	10109.6	10043.7	7332.03	9721.86	8087.59	9039.87	4	0	4	2	2	2	3	2
O70133	22	19	154.723	0.788667	0.386662	1.0297	0.0565479	p8	p3	150787	DHX9_MOUSE ATP-dependent RNA helicase A OS=Mus musculus OX=10090 GN=Dhx9 PE=1 SV=2	13030.4	16506.1	20670.5	23732	16884.6	21088.9	15769.1	22392.5	14995.6	12809.8	27066.7	23732	18730.5	25027.7	14864.2	22302.8	3	5	12	11	3	7	8	10
P26043	12	4	77.9646	0.796492	0.389683	1.12539	0.056057	p3	p8	68657	RADI_MOUSE Radixin OS=Mus musculus OX=10090 GN=Rdx PE=1 SV=3	2158.01	1408.1	665.406	1348.33	885.587	1461.45	883.93	1727.15	2483.48	1092.77	871.306	1348.33	982.4	1734.41	833.206	1720.23	2	0	0	1	0	0	0	1
Q9JJ93	1	1	5.4775	0.797121	0.389683	1.10543	0.0560185	p8	p3	16233.4	CN119_MOUSE Uncharacterized protein C14orf119 homolog OS=Mus musculus OX=10090 GN=MNCb-2990 PE=2 SV=1	23.1229	220.475	131.195	166.864	247.903	148.32	4.90078	197.638	26.6103	171.103	171.792	166.864	275.004	176.022	4.61955	196.846	0	0	0	0	0	1	0	0
Q9D1G1	8	2	61.2625	0.803982	0.391963	2.03088	0.0556067	p8	p3	22358.3	RAB1B_MOUSE Ras-related protein Rab-1B OS=Mus musculus OX=10090 GN=Rab1b PE=1 SV=1	247.962	22.233	135.359	286.161	44.2822	138.728	1213.57	8.20973	285.36	17.2542	177.244	286.161	49.1231	164.638	1143.93	8.17684	0	0	0	1	0	0	2	0
Q9EPC1	1	1	6.5478	0.804088	0.391963	1.19238	0.0556004	p8	p3	42386.9	PARVA_MOUSE Alpha-parvin OS=Mus musculus OX=10090 GN=Parva PE=1 SV=1	217.049	356.954	395.965	411.772	274.099	815.548	271.88	286.033	249.785	277.019	518.49	411.772	304.064	967.869	256.278	284.887	0	0	0	0	0	1	0	0
Q3TDN2	1	1	5.3841	0.811077	0.394804	1.72952	0.0551973	p8	p3	52813.6	FAF2_MOUSE FAS-associated factor 2 OS=Mus musculus OX=10090 GN=Faf2 PE=1 SV=2	161.496	147.269	209.659	324.039	561.185	573.458	34.5963	287.813	185.853	114.29	274.535	324.039	622.535	680.563	32.611	286.66	0	0	0	0	0	0	0	1
P09671	3	2	27.9904	0.814985	0.39614	1.28236	0.054979	p3	p8	24831.1	SODM_MOUSE Superoxide dismutase [Mn]_ mitochondrial OS=Mus musculus OX=10090 GN=Sod2 PE=1 SV=3	147.54	3738.69	1204.07	2376.05	946.492	940.027	2394.49	1541.33	169.792	2901.46	1576.66	2376.05	1049.96	1115.6	2257.08	1535.16	0	3	1	1	1	0	3	1
Q6ZWX6	5	5	31.6274	0.818104	0.397088	1.21084	0.0548084	p3	p8	36393.4	IF2A_MOUSE Eukaryotic translation initiation factor 2 subunit 1 OS=Mus musculus OX=10090 GN=Eif2s1 PE=1 SV=3	1925.78	3143.5	698.451	2929.07	1761.43	2570.71	1024.3	1825.99	2216.23	2439.56	914.577	2929.07	1953.99	3050.85	965.522	1818.68	1	2	1	2	1	0	1	2
P14824	4	2	22.5493	0.819708	0.3973	1.42693	0.0547219	p3	p8	76341.7	ANXA6_MOUSE Annexin A6 OS=Mus musculus OX=10090 GN=Anxa6 PE=1 SV=3	70.1518	640.034	492.405	324.956	155.668	267.793	318.036	329.017	80.7321	496.707	644.773	324.956	172.686	317.809	299.785	327.7	0	0	2	0	0	0	0	0
O35593	2	2	12.8973	0.823495	0.398139	1.1342	0.054521	p8	p3	34748.2	PSDE_MOUSE 26S proteasome non-ATPase regulatory subunit 14 OS=Mus musculus OX=10090 GN=Psmd14 PE=1 SV=2	473.698	210.588	306.482	924.17	751.483	1112.62	229.913	77.9085	545.142	163.43	401.319	924.17	833.636	1320.43	216.72	77.5964	1	0	0	0	2	1	0	0
Q6PB93	1	1	5.9268	0.823779	0.398139	1.61229	0.0545061	p8	p3	65256	GALT2_MOUSE Polypeptide N-acetylgalactosaminyltransferase 2 OS=Mus musculus OX=10090 GN=Galnt2 PE=1 SV=1	35.2536	24.9763	197.642	4.08267	2.32274	359.106	57.1052	3.81404	40.5706	19.3832	258.8	4.08267	2.57667	426.177	53.8283	3.79877	0	0	0	0	0	1	0	0
Q9CQU3	1	1	5.8025	0.826673	0.398971	3.77752	0.054356	p8	p3	23102.1	RER1_MOUSE Protein RER1 OS=Mus musculus OX=10090 GN=Rer1 PE=1 SV=1	0	0	26.4712	12.1641	0.121297	0	9.8985	135.926	0	0	34.6623	12.1641	0.134557	0	9.33047	135.382	0	0	0	0	0	0	0	1
P52332	1	1	5.3381	0.828846	0.399453	1.57887	0.0542451	p8	p3	135250	JAK1_MOUSE Tyrosine-protein kinase JAK1 OS=Mus musculus OX=10090 GN=Jak1 PE=1 SV=1	48.4656	158.212	32.0083	240.896	86.589	296.625	14.1972	359.787	55.7753	122.782	41.9128	240.896	96.055	352.026	13.3825	358.346	0	0	0	0	1	0	0	0
P62082	9	7	61.5608	0.83016	0.39952	1.10268	0.0541788	p8	p3	22126.9	RS7_MOUSE 40S ribosomal protein S7 OS=Mus musculus OX=10090 GN=Rps7 PE=2 SV=1	1223.72	4085.35	3649.72	3921.41	1313.22	4581.46	4058.92	4249.14	1408.28	3170.49	4779.07	3921.41	1456.79	5437.14	3826	4232.12	2	2	2	1	0	2	1	2
P19246	3	2	21.2758	0.831727	0.399709	1.03577	0.0541004	p3	p8	117280	NFH_MOUSE Neurofilament heavy polypeptide OS=Mus musculus OX=10090 GN=Nefh PE=1 SV=3	14.12	69.8637	239.137	178.633	363.443	23.6538	38.2837	59.046	16.2496	54.2187	313.135	178.633	403.174	28.0716	36.0868	58.8094	0	0	1	0	1	0	0	0
P62192	2	2	11.429	0.834298	0.400379	2.17475	0.0539735	p8	p3	49355.7	PRS4_MOUSE 26S proteasome regulatory subunit 4 OS=Mus musculus OX=10090 GN=Psmc1 PE=1 SV=1	24.8292	64.1819	218.804	226.038	285.022	814.482	19.5322	41.9592	28.5739	49.8092	286.509	226.038	316.181	966.603	18.4114	41.7911	0	0	0	1	1	0	0	0
Q9CQR2	1	1	6.8117	0.839435	0.401185	1.09938	0.0537262	p3	p8	9255.44	RS21_MOUSE 40S ribosomal protein S21 OS=Mus musculus OX=10090 GN=Rps21 PE=1 SV=1	68.7494	16.8933	1038.84	1244.97	142.163	653.48	1322.2	37.4089	79.1182	13.1103	1360.29	1244.97	157.704	775.53	1246.33	37.2591	0	0	1	1	0	0	0	0
Q04859	3	2	14.6547	0.839456	0.401185	1.30858	0.0537252	p8	p3	70422.3	MAK_MOUSE Serine/threonine-protein kinase MAK OS=Mus musculus OX=10090 GN=Mak PE=1 SV=2	440.161	829.482	278.677	1152.61	191.008	173.198	840.711	2329.47	506.546	643.73	364.91	1152.61	211.89	205.547	792.467	2320.14	0	0	0	3	0	0	0	0
O35737;P70333	9	9	71.1502	0.839515	0.401185	1.0364	0.0537225	p8	p3	49484.7	HNRH1_MOUSE Heterogeneous nuclear ribonucleoprotein H OS=Mus musculus OX=10090 GN=Hnrnph1 PE=1 SV=3	5252.54	8954.05	5988.35	7948.88	5064.51	7060.71	8266.06	8777.06	6044.73	6948.91	7841.36	7948.88	5618.16	8379.44	7791.72	8741.9	7	4	4	6	4	7	5	4
P24452	1	1	5.3932	0.843062	0.402315	1.34767	0.0535567	p8	p3	39525.6	CAPG_MOUSE Macrophage-capping protein OS=Mus musculus OX=10090 GN=Capg PE=1 SV=2	8.55632	210.087	32.2819	27.9457	11.7171	23.5471	296.745	43.8181	9.8468	163.041	42.2711	27.9457	12.998	27.945	279.716	43.6426	0	0	0	0	0	0	1	0
Q7TMK6	7	3	43.9386	0.847939	0.404076	1.85419	0.0533353	p3	p8	83936.1	HOOK2_MOUSE Protein Hook homolog 2 OS=Mus musculus OX=10090 GN=Hook2 PE=1 SV=3	11040.9	336.962	17349.1	19680.2	911.531	7081.81	7839.12	10274.4	12706.1	261.504	22717.6	19680.2	1011.18	8404.49	7389.27	10233.3	0	0	0	0	1	0	0	3
Q9QXT0	4	4	27.641	0.851313	0.405116	1.04487	0.0531865	p8	p3	21109.5	CNPY2_MOUSE Protein canopy homolog 2 OS=Mus musculus OX=10090 GN=Cnpy2 PE=1 SV=1	2469.84	4180.08	4862.94	3632.06	2503.55	4601.19	4942.94	3776.8	2842.35	3244.01	6367.7	3632.06	2777.24	5460.56	4659.29	3761.67	1	1	3	0	2	2	1	2
Q5XF89	1	1	4.8412	0.862213	0.40943	15.1743	0.0527301	p8	p3	139523	AT133_MOUSE Polyamine-transporting ATPase 13A3 OS=Mus musculus OX=10090 GN=Atp13a3 PE=1 SV=1	0	5.20149	2.014	46.757	5.37397	813.618	0	0	0	4.03668	2.6372	46.757	5.96146	965.577	0	0	0	0	0	0	0	1	0	0
P48771	1	1	7.0095	0.862784	0.40943	1.1744	0.0527072	p3	p8	9290.91	CX7A2_MOUSE Cytochrome c oxidase subunit 7A2_ mitochondrial OS=Mus musculus OX=10090 GN=Cox7a2 PE=1 SV=2	350.953	1361.21	1845.01	858.453	671.285	850.336	591.016	1647.28	403.884	1056.39	2415.92	858.453	744.67	1009.15	557.1	1640.68	0	0	1	0	0	0	0	1
Q7M6Y3	4	3	24.1509	0.865102	0.409671	1.30923	0.0526153	p8	p3	71714.6	PICAL_MOUSE Phosphatidylinositol-binding clathrin assembly protein OS=Mus musculus OX=10090 GN=Picalm PE=1 SV=1	857.646	731.111	961.12	637.47	1151.59	2009.34	318.121	693.93	986.997	567.388	1258.52	637.47	1277.49	2384.62	299.866	691.15	0	0	3	0	1	0	0	0
P62889	5	5	40.2956	0.8657	0.409671	1.01234	0.0525918	p8	p3	12955.2	RL30_MOUSE 60S ribosomal protein L30 OS=Mus musculus OX=10090 GN=Rpl30 PE=1 SV=2	6844.79	5660.35	6523.7	7811.62	4961.85	10629.1	6741.94	4838.9	7877.12	4392.79	8542.37	7811.62	5504.28	12614.3	6355.06	4819.51	3	2	3	4	3	5	3	3
Q99L47	4	3	26.4501	0.870193	0.410397	1.07579	0.0524192	p3	p8	41827.1	F10A1_MOUSE Hsc70-interacting protein OS=Mus musculus OX=10090 GN=St13 PE=1 SV=1	975.778	991.381	2267	1901.98	814.623	1417.22	1535.78	1936.22	1122.95	769.374	2968.49	1901.98	903.679	1681.92	1447.65	1928.46	0	0	3	0	0	0	0	0
P62911	4	3	22.9544	0.870558	0.410397	1.12429	0.0524054	p8	p3	15973.9	RL32_MOUSE 60S ribosomal protein L32 OS=Mus musculus OX=10090 GN=Rpl32 PE=1 SV=2	1174.96	514.747	989.055	623.935	383.74	800.473	1510.64	1018.35	1352.17	399.476	1295.1	623.935	425.69	949.978	1423.96	1014.27	0	1	2	0	0	0	0	0
P60867	4	3	55.9261	0.870852	0.410397	1.00682	0.0523944	p3	p8	13486.8	RS20_MOUSE 40S ribosomal protein S20 OS=Mus musculus OX=10090 GN=Rps20 PE=1 SV=1	7195.4	15494.8	16265.6	16929.5	10962.8	13467.8	15552.7	15523.3	8280.61	12024.9	21298.8	16929.5	12161.2	15983.2	14660.2	15461.1	6	4	6	4	0	6	0	6
Q8VEH3;Q9CQW2	3	2	18.7453	0.873112	0.410736	1.02305	0.0523103	p3	p8	21618	ARL8A_MOUSE ADP-ribosylation factor-like protein 8A OS=Mus musculus OX=10090 GN=Arl8a PE=1 SV=1	1350.56	3915.95	3778.27	2418.58	2366.9	2982	2308.47	3547.66	1554.25	3039.03	4947.41	2418.58	2625.65	3538.95	2176	3533.45	0	0	1	1	2	1	0	1
P02535;Q61781;A1L317;A6BLY7;B1AQ75;Q497I4;Q61765;Q61897;Q62168;Q6IFX2;Q8VCW2;Q9Z320	10	3	74.4806	0.873986	0.410736	1.15314	0.0522782	p3	p8	57941	K1C10_MOUSE Keratin_ type I cytoskeletal 10 OS=Mus musculus OX=10090 GN=Krt10 PE=1 SV=3	417.089	1818.97	440.385	495.903	693.297	528.564	670.085	859.11	479.995	1411.63	576.656	495.903	769.089	627.284	631.632	855.669	1	1	0	0	2	0	0	0
P10833	3	1	22.2212	0.87558	0.410917	1.39389	0.0522203	p8	p3	23935	RRAS_MOUSE Ras-related protein R-Ras OS=Mus musculus OX=10090 GN=Rras PE=1 SV=1	297.908	15.9989	86.1009	137.874	1.4936	169.529	337.244	241.481	342.838	12.4161	112.744	137.874	1.65688	201.193	317.892	240.513	0	0	0	0	0	0	1	1
O54962	1	1	6.0825	0.882392	0.412335	1.39587	0.0519814	p8	p3	10330.7	BAF_MOUSE Barrier-to-autointegration factor OS=Mus musculus OX=10090 GN=Banf1 PE=1 SV=1	315.324	132.632	445.153	78.3847	72.2004	65.3419	188.763	1029.77	362.882	102.931	582.899	78.3847	80.0934	77.5459	177.931	1025.65	1	0	0	0	0	0	0	0
Q9WUM5	1	1	6.5831	0.882453	0.412335	1.01862	0.0519793	p8	p3	36497	SUCA_MOUSE Succinate--CoA ligase [ADP/GDP-forming] subunit alpha_ mitochondrial OS=Mus musculus OX=10090 GN=Suclg1 PE=1 SV=4	555.973	2173.19	1428.06	2221.46	917.827	2354.55	1044.99	2180.06	639.826	1686.54	1869.95	2221.46	1018.16	2794.31	985.027	2171.33	0	0	1	0	0	1	1	1
Q9WVA4;Q9R1Q8	9	8	81.7377	0.882815	0.412335	1.0058	0.051967	p3	p8	22566.6	TAGL2_MOUSE Transgelin-2 OS=Mus musculus OX=10090 GN=Tagln2 PE=1 SV=4	19188.9	27549.1	26588.8	30086.3	16892.5	23300	35955.7	26668.2	22083	21379.8	34816.3	30086.3	18739.2	27651.7	33892.4	26561.3	2	5	6	7	5	6	7	8
P62918	5	5	46.6594	0.883448	0.412335	1.20714	0.0519456	p3	p8	28252.8	RL8_MOUSE 60S ribosomal protein L8 OS=Mus musculus OX=10090 GN=Rpl8 PE=1 SV=2	1342.99	11707.8	10964.6	14475.5	4947.25	8250.54	8824.81	9863.31	1545.54	9085.98	14357.4	14475.5	5488.08	9791.5	8318.4	9823.81	1	6	5	3	4	4	4	3
Q8K224	1	1	5.4647	0.888141	0.413957	1.415	0.0517906	p8	p3	116331	NAT10_MOUSE RNA cytidine acetyltransferase OS=Mus musculus OX=10090 GN=Nat10 PE=1 SV=1	12.2833	30.4365	23.9674	166.04	121.764	85.0344	0	122.511	14.1359	23.6207	31.3838	166.04	135.075	100.916	0	122.02	0	0	0	1	0	0	0	0
P17156	17	1	153.563	0.892709	0.415517	1.31015	0.0516462	p3	p8	69926.9	HSP72_MOUSE Heat shock-related 70 kDa protein 2 OS=Mus musculus OX=10090 GN=Hspa2 PE=1 SV=2	22.7691	412.776	131.062	294.939	119.048	187.062	319.081	32.4021	26.2032	320.34	171.617	294.939	132.063	221.999	300.771	32.2723	0	0	0	0	0	1	0	0
Q8BP92	1	1	7.3163	0.898863	0.41781	3.78179	0.0514613	p8	p3	37270.8	RCN2_MOUSE Reticulocalbin-2 OS=Mus musculus OX=10090 GN=Rcn2 PE=1 SV=1	96.0385	81.6355	50.0614	138.008	694.583	281.21	406.069	1.30115	110.523	63.3543	65.5521	138.008	770.516	333.732	382.767	1.29594	0	0	0	0	1	0	0	0
P62631	11	2	97.7214	0.90251	0.418384	1.05892	0.0513571	p8	p3	50796.4	EF1A2_MOUSE Elongation factor 1-alpha 2 OS=Mus musculus OX=10090 GN=Eef1a2 PE=1 SV=1	6.87818	905.661	13.6419	216.11	114.624	40.0491	1046.53	8.38352	7.91555	702.85	17.8632	216.11	127.155	47.5291	986.479	8.34994	0	0	0	0	1	0	1	0
C0HKE1;C0HKE2;C0HKE3;C0HKE4;C0HKE5;C0HKE6;C0HKE7;C0HKE8;C0HKE9;Q8BFU2;Q8CGP5;Q8CGP6;Q8CGP7;Q8R1M2;Q64523;Q6GSS7	4	2	51.9576	0.903084	0.418384	1.39005	0.0513411	p3	p8	14135.5	H2A1B_MOUSE Histone H2A type 1-B OS=Mus musculus OX=10090 GN=H2ac4 PE=1 SV=1	67440.8	169916	19539.1	46113.7	45566.9	42612.3	61982.3	67823	77612.3	131866	25585.1	46113.7	50548.3	50571.1	58425.5	67551.3	2	4	3	3	3	2	3	4
O08756	1	1	6.5168	0.90397	0.418384	2.86968	0.0513165	p8	p3	27532.7	HCD2_MOUSE 3-hydroxyacyl-CoA dehydrogenase type-2 OS=Mus musculus OX=10090 GN=Hsd17b10 PE=1 SV=4	73.1037	26.9026	165.186	95.5628	114.917	868.805	38.3118	13.218	84.1293	20.8781	216.301	95.5628	127.48	1031.07	36.1133	13.165	0	0	0	0	0	1	0	0
Q3UXZ6	1	1	5.4335	0.905716	0.418384	3.78404	0.0512687	p8	p3	41823.8	FA81A_MOUSE Protein FAM81A OS=Mus musculus OX=10090 GN=Fam81a PE=1 SV=2	24.9008	64.748	26.5743	15.124	75.9904	115.529	305.504	0	28.6564	50.2486	34.7973	15.124	84.2977	137.106	287.973	0	0	0	0	0	0	0	1	0
Q9DBJ1	7	6	40.825	0.907316	0.418384	1.07022	0.0512258	p8	p3	28946.1	PGAM1_MOUSE Phosphoglycerate mutase 1 OS=Mus musculus OX=10090 GN=Pgam1 PE=1 SV=3	944.353	2114.1	1105.9	1523.19	897.147	621.799	2736.76	1831.24	1086.78	1640.68	1448.11	1523.19	995.224	737.933	2579.71	1823.9	1	3	1	1	1	0	0	1
Q9CPQ3	2	2	13.4472	0.907476	0.418384	1.12703	0.0512215	p3	p8	15536.8	TOM22_MOUSE Mitochondrial import receptor subunit TOM22 homolog OS=Mus musculus OX=10090 GN=Tomm22 PE=1 SV=3	153.725	1103.08	760.924	1034.25	387.729	584.259	824.341	911.667	176.91	856.059	996.38	1034.25	430.116	693.381	777.037	908.015	0	1	1	1	0	0	0	2
Q9CYD3	1	1	5.7203	0.914384	0.420999	1.46806	0.051045	p8	p3	46796.6	CRTAP_MOUSE Cartilage-associated protein OS=Mus musculus OX=10090 GN=Crtap PE=1 SV=3	84.609	13.252	40.5456	114.594	76.6258	19.5658	8.71318	266.515	97.3698	10.2844	53.0919	114.594	85.0026	23.2201	8.21318	265.448	0	0	0	0	0	0	0	1
D3Z7P3	2	2	13.2707	0.919208	0.422278	1.03441	0.05093	p3	p8	74819.3	GLSK_MOUSE Glutaminase kidney isoform_ mitochondrial OS=Mus musculus OX=10090 GN=Gls PE=1 SV=1	4201.23	2046.52	4206.54	3348.49	2105.28	3757.02	3482.58	3998.78	4834.87	1588.23	5508.2	3348.49	2335.43	4458.72	3282.74	3982.76	0	0	0	0	0	0	1	2
Q99JY9	7	5	40.4206	0.919909	0.422278	1.02822	0.0509139	p3	p8	47813.4	ARP3_MOUSE Actin-related protein 3 OS=Mus musculus OX=10090 GN=Actr3 PE=1 SV=3	1515.84	1944.19	2303.97	3126.51	2815	1421.33	2189.06	2221.09	1744.46	1508.82	3016.9	3126.51	3122.74	1686.79	2063.44	2212.19	0	1	1	4	2	1	1	0
Q6P9P0	1	1	5.0717	0.922264	0.422278	1.39085	0.0508607	p8	p3	144940	SLF2_MOUSE SMC5-SMC6 complex localization factor protein 2 OS=Mus musculus OX=10090 GN=Slf2 PE=2 SV=2	6.72554	88.3434	0	13.0107	79.3401	0	0.307478	70.6746	7.73989	68.5601	0	13.0107	88.0136	0	0.289833	70.3915	0	0	0	0	1	0	0	0
Q91VD9	7	4	38.977	0.923069	0.422278	1.63349	0.0508428	p3	p8	80803.5	NDUS1_MOUSE NADH-ubiquinone oxidoreductase 75 kDa subunit_ mitochondrial OS=Mus musculus OX=10090 GN=Ndufs1 PE=1 SV=2	864.019	3610.52	9697.76	539.428	1373.84	1081.91	4882.1	1668.47	994.331	2801.99	12698.6	539.428	1524.03	1283.97	4601.94	1661.78	0	0	0	0	3	2	0	2
Q9R269	4	3	23.1786	0.923368	0.422278	1.00005	0.0508363	p8	p3	204632	PEPL_MOUSE Periplakin OS=Mus musculus OX=10090 GN=Ppl PE=1 SV=1	3666.49	4455.19	4713.27	4121.04	3196.91	4438.19	4029.31	5292.5	4219.48	3457.51	6171.72	4121.04	3546.4	5267.11	3798.09	5271.3	0	0	0	0	0	0	3	0
P26883	4	3	32.9829	0.926492	0.422759	1.03121	0.0507692	p8	p3	11979.7	FKB1A_MOUSE Peptidyl-prolyl cis-trans isomerase FKBP1A OS=Mus musculus OX=10090 GN=Fkbp1a PE=1 SV=2	1311.44	2367.48	3086.49	1914.35	1249.77	2193.81	3168.56	2338.53	1509.24	1837.32	4041.57	1914.35	1386.4	2603.55	2986.74	2329.16	0	1	3	1	0	0	0	2
P47754	3	2	19.7149	0.926904	0.422759	1.19023	0.0507606	p8	p3	33138.2	CAZA2_MOUSE F-actin-capping protein subunit alpha-2 OS=Mus musculus OX=10090 GN=Capza2 PE=1 SV=3	31.1381	294.872	274.18	74.7815	192.226	185.141	18.0561	407.951	35.8344	228.839	359.022	74.7815	213.24	219.72	17.0199	406.317	0	0	1	0	0	1	0	1
Q8BHC1	3	1	19.2805	0.929484	0.423368	1.42121	0.0507077	p3	p8	24864.3	RB39B_MOUSE Ras-related protein Rab-39B OS=Mus musculus OX=10090 GN=Rab39b PE=1 SV=1	7.55061	202.259	103.631	78.7183	63.0395	117.863	41.3227	53.7074	8.6894	156.965	135.698	78.7183	69.931	139.876	38.9514	53.4923	0	0	0	1	0	0	0	0
P0C0S6;Q3THW5;P27661;Q64522	4	2	33.7538	0.935593	0.425408	1.01149	0.05059	p8	p3	13552.8	H2AZ_MOUSE Histone H2A.Z OS=Mus musculus OX=10090 GN=H2az1 PE=1 SV=2	3558.37	2101.03	3771.49	4053.87	3953.99	3717.49	2221.69	3746.56	4095.05	1630.53	4938.53	4053.87	4386.25	4411.81	2094.2	3731.56	1	0	2	1	2	3	1	2
Q8VHN7	3	1	17.301	0.937377	0.425408	1.26516	0.0505577	p8	p3	690025	AGRV1_MOUSE Adhesion G-protein coupled receptor V1 OS=Mus musculus OX=10090 GN=Adgrv1 PE=1 SV=1	169.397	384.922	98.8731	76.7087	160.019	400.686	333.704	29.0317	194.945	298.724	129.468	76.7087	177.512	475.522	314.554	28.9155	0	0	0	0	0	0	1	0
Q99P72	1	1	7.0852	0.937715	0.425408	3.11009	0.0505517	p8	p3	127127	RTN4_MOUSE Reticulon-4 OS=Mus musculus OX=10090 GN=Rtn4 PE=1 SV=2	0.159638	441.592	43.8493	34.9024	787.302	0	828.98	2.52983	0.183715	342.704	57.4179	34.9024	873.371	0	781.409	2.5197	0	0	0	0	1	0	1	0
P98078	2	1	11.1384	0.945423	0.428334	1.1707	0.0504233	p3	p8	82483	DAB2_MOUSE Disabled homolog 2 OS=Mus musculus OX=10090 GN=Dab2 PE=1 SV=2	173.333	656.485	340.24	812.344	534.728	474.16	265.645	418.82	199.475	509.474	445.523	812.344	593.185	562.719	250.401	417.143	0	0	0	1	0	0	0	0
Q8VDM4	4	2	25.3653	0.947496	0.428703	1.95238	0.0503917	p3	p8	101001	PSMD2_MOUSE 26S proteasome non-ATPase regulatory subunit 2 OS=Mus musculus OX=10090 GN=Psmd2 PE=1 SV=1	124.67	1738.61	63.3392	390.321	182.93	289.487	298.706	415.603	143.473	1349.27	82.9386	390.321	202.928	343.554	281.565	413.939	0	2	0	1	0	0	0	0
Q8R081	8	8	52.2521	0.952931	0.430589	1.01465	0.0503146	p8	p3	64591.1	HNRPL_MOUSE Heterogeneous nuclear ribonucleoprotein L OS=Mus musculus OX=10090 GN=Hnrnpl PE=1 SV=2	6028.52	6719.1	7459.36	11247.2	4921.64	8782.43	8623.67	9587.33	6937.75	5214.44	9767.55	11247.2	5459.67	10422.7	8128.8	9548.93	4	4	2	2	0	0	1	3
P05213;P68369;P68373;P68368;P05214;Q3UX10	14	9	147.918	0.959899	0.433162	1.02175	0.0502283	p8	p3	50836	TBA1B_MOUSE Tubulin alpha-1B chain OS=Mus musculus OX=10090 GN=Tuba1b PE=1 SV=2	30144.2	38847.8	50146.1	34744.8	41827.3	25109.9	49639.9	40653.4	34690.5	30148.4	65663.2	34744.8	46399.9	29799.7	46791.4	40490.5	4	5	6	5	3	4	3	5
Q66X01	1	1	5.1314	0.96354	0.433775	1.9021	0.0501887	p3	p8	118117	NLR9C_MOUSE NACHT_ LRR and PYD domains-containing protein 9C OS=Mus musculus OX=10090 GN=Nlrp9c PE=2 SV=1	1.34559	0.432099	35.7748	0	0	0	15.7099	4.03274	1.54854	0.335336	46.8447	0	0	0	14.8084	4.01659	0	0	0	0	0	0	1	0
Q8BH95	1	1	5.0128	0.963806	0.433775	2.85035	0.0501859	p8	p3	31873.6	ECHM_MOUSE Enoyl-CoA hydratase_ mitochondrial OS=Mus musculus OX=10090 GN=Echs1 PE=1 SV=1	51.6802	0	1.95939	0	152.892	0	0	0	59.4747	0	2.56569	0	169.606	0	0	0	0	0	0	0	1	0	0	0
P63005	1	1	4.9894	0.966604	0.433992	1.12775	0.0501583	p8	p3	47240.4	LIS1_MOUSE Platelet-activating factor acetylhydrolase IB subunit beta OS=Mus musculus OX=10090 GN=Pafah1b1 PE=1 SV=2	149.616	342.377	524.594	586.58	551.667	881.435	262.72	112.15	172.181	265.706	686.923	586.58	611.975	1046.06	247.644	111.701	0	0	1	0	0	0	0	0
P35486	4	4	25.9185	0.96777	0.433992	1.13522	0.0501474	p3	p8	43916.1	ODPA_MOUSE Pyruvate dehydrogenase E1 component subunit alpha_ somatic form_ mitochondrial OS=Mus musculus OX=10090 GN=Pdha1 PE=1 SV=1	816.06	3046.57	5534.82	2865.72	3562.1	3580.41	1708.28	1951.67	939.139	2364.33	7247.49	2865.72	3951.51	4249.12	1610.25	1943.85	0	0	3	2	2	1	1	1
P62960	4	2	30.2089	0.969801	0.433992	1.04881	0.0501294	p3	p8	35730	YBOX1_MOUSE Y-box-binding protein 1 OS=Mus musculus OX=10090 GN=Ybx1 PE=1 SV=3	1990.37	7502.49	6259.51	5079.16	3944.69	7081.31	3165.12	5671.02	2290.56	5822.4	8196.43	5079.16	4375.93	8403.89	2983.49	5648.31	0	2	1	2	1	1	0	1
Q6NXH9	6	1	41.7241	0.970503	0.433992	1.30022	0.0501234	p3	p8	59538.8	K2C73_MOUSE Keratin_ type II cytoskeletal 73 OS=Mus musculus OX=10090 GN=Krt73 PE=1 SV=1	1931.78	271.587	573.028	228.611	301.044	352.375	1134.68	523.06	2223.14	210.769	750.343	228.611	333.954	418.188	1069.57	520.965	1	0	0	0	0	0	0	0
P13020	3	2	18.3979	0.971826	0.433992	1.0959	0.0501126	p3	p8	86340.9	GELS_MOUSE Gelsolin OS=Mus musculus OX=10090 GN=Gsn PE=1 SV=3	944.545	1465.3	217.997	1103.11	1039.61	768.473	364.133	1232.25	1087	1137.17	285.453	1103.11	1153.26	912.001	343.238	1227.32	0	0	0	0	0	1	0	1
P11983	9	9	66.2682	0.972891	0.433992	1.03058	0.0501043	p8	p3	60905	TCPA_MOUSE T-complex protein 1 subunit alpha OS=Mus musculus OX=10090 GN=Tcp1 PE=1 SV=3	8216.88	11102.3	7523.2	10540.1	7329.94	6952.21	11000.2	13243.4	9456.16	8616.1	9851.15	10540.1	8131.25	8250.68	10368.9	13190.4	2	6	4	4	5	2	2	5
Q9WTP6	3	2	24.4747	0.973218	0.433992	1.04374	0.0501018	p8	p3	26753.9	KAD2_MOUSE Adenylate kinase 2_ mitochondrial OS=Mus musculus OX=10090 GN=Ak2 PE=1 SV=5	1230.82	900.068	1088.96	790.163	522.111	989.544	1399.8	1273.97	1416.46	698.51	1425.92	790.163	579.189	1174.36	1319.47	1268.86	1	0	0	0	0	0	1	2
Q6ZWY3;Q6ZWU9	4	3	26.1454	0.975025	0.434229	1.1247	0.0500885	p3	p8	9819.35	RS27L_MOUSE 40S ribosomal protein S27-like OS=Mus musculus OX=10090 GN=Rps27l PE=1 SV=3	4312.88	1617.14	10329.8	5825.16	2678.88	4008.47	8735.26	4213.72	4963.35	1255.01	13526.2	5825.16	2971.74	4757.13	8233.99	4196.84	2	1	2	0	0	0	2	1
Q5S006	3	3	16.6861	0.976592	0.434359	1.06853	0.0500777	p8	p3	288724	LRRK2_MOUSE Leucine-rich repeat serine/threonine-protein kinase 2 OS=Mus musculus OX=10090 GN=Lrrk2 PE=1 SV=2	1794.91	2553.96	2793.06	3219.8	3679.4	4163.87	1526.36	1702.17	2065.63	1982.03	3657.33	3219.8	4081.63	4941.55	1438.77	1695.35	0	0	0	0	3	0	0	0
Q61335	1	1	6.5953	0.983964	0.437066	1.60997	0.0500365	p8	p3	28013.6	BAP31_MOUSE B-cell receptor-associated protein 31 OS=Mus musculus OX=10090 GN=Bcap31 PE=1 SV=4	398.409	354.63	712.15	330.607	184.71	100.135	1283.98	1322.35	458.498	275.215	932.514	330.607	204.903	118.837	1210.3	1317.05	0	0	1	0	0	0	1	1
Q99LJ6	1	1	5.2849	0.991544	0.439859	2.6589	0.0500101	p8	p3	21232.2	GPX7_MOUSE Glutathione peroxidase 7 OS=Mus musculus OX=10090 GN=Gpx7 PE=1 SV=1	39.4228	10.6346	23.7781	3.95015	0.853172	23.1368	174.144	8.69061	45.3686	8.25309	31.1359	3.95015	0.946442	27.4581	164.151	8.6558	0	0	0	0	0	0	1	0
O55234	2	2	11.8977	0.993823	0.440295	1.10943	0.0500054	p8	p3	28703.6	PSB5_MOUSE Proteasome subunit beta type-5 OS=Mus musculus OX=10090 GN=Psmb5 PE=1 SV=3	415.172	809.955	573.582	1161.31	752.181	507.828	1667.77	356.16	477.789	628.577	751.069	1161.31	834.41	602.676	1572.06	354.733	0	0	1	0	0	0	1	0
Q9D0L7	1	1	6.7228	0.998051	0.441594	1.09148	0.0500005	p8	p3	33652.7	ARM10_MOUSE Armadillo repeat-containing protein 10 OS=Mus musculus OX=10090 GN=Armc10 PE=1 SV=1	695.092	539.391	251.131	937.466	1157.47	824.394	201.432	461.457	799.926	418.602	328.84	937.466	1284	978.366	189.873	459.609	0	0	0	0	1	0	0	0
F8VQB6	1	0	5.3837					---	---	239148	MYO10_MOUSE Unconventional myosin-X OS=Mus musculus OX=10090 GN=Myo10 PE=1 SV=1									0	0	0	0	0	0	0	0	0	0	0	0	0	0	0	0
O35643	5	0	30.4017					---	---	104790	AP1B1_MOUSE AP-1 complex subunit beta-1 OS=Mus musculus OX=10090 GN=Ap1b1 PE=1 SV=2									0	0	0	0	0	0	0	0	0	0	0	0	0	0	0	0
O70194	1	0	5.5134					---	---	64616.1	EIF3D_MOUSE Eukaryotic translation initiation factor 3 subunit D OS=Mus musculus OX=10090 GN=Eif3d PE=1 SV=2									0	0	0	0	0	0	0	0	0	0	0	0	0	0	0	0
P00342	3	0	22.0503					---	---	36254.1	LDHC_MOUSE L-lactate dehydrogenase C chain OS=Mus musculus OX=10090 GN=Ldhc PE=1 SV=2									0	0	0	0	0	0	0	0	0	0	0	0	0	0	0	0
P05977	3	0	27.5512					---	---	20708.6	MYL1_MOUSE Myosin light chain 1/3_ skeletal muscle isoform OS=Mus musculus OX=10090 GN=Myl1 PE=1 SV=2									0	0	0	0	0	0	0	0	0	0	0	0	0	0	0	0
P08730;P05784;P19001;Q9QWL7	5	0	41.546					---	---	48096.3	K1C13_MOUSE Keratin_ type I cytoskeletal 13 OS=Mus musculus OX=10090 GN=Krt13 PE=1 SV=2									0	0	0	0	0	0	0	0	0	0	0	0	0	0	0	0
P10922	1	0	5.2866					---	---	20860.9	H10_MOUSE Histone H1.0 OS=Mus musculus OX=10090 GN=H1-0 PE=2 SV=4									0	0	0	0	0	0	0	0	0	0	0	0	0	0	0	0
P16627	7	0	55.2007					---	---	71036.6	HS71L_MOUSE Heat shock 70 kDa protein 1-like OS=Mus musculus OX=10090 GN=Hspa1l PE=1 SV=4									0	0	0	0	0	0	0	0	0	0	0	0	0	0	0	0
P17879;Q61696	7	0	52.9622					---	---	70461.5	HS71B_MOUSE Heat shock 70 kDa protein 1B OS=Mus musculus OX=10090 GN=Hspa1b PE=1 SV=3									0	0	0	0	0	0	0	0	0	0	0	0	0	0	0	0
P21619	3	0	26.5268					---	---	67432.2	LMNB2_MOUSE Lamin-B2 OS=Mus musculus OX=10090 GN=Lmnb2 PE=1 SV=2									0	0	0	0	0	0	0	0	0	0	0	0	0	0	0	0
P26040	8	0	55.7734					---	---	69521	EZRI_MOUSE Ezrin OS=Mus musculus OX=10090 GN=Ezr PE=1 SV=3									0	0	0	0	0	0	0	0	0	0	0	0	0	0	0	0
P28704	1	0	5.2712					---	---	56778.3	RXRB_MOUSE Retinoic acid receptor RXR-beta OS=Mus musculus OX=10090 GN=Rxrb PE=1 SV=2									0	0	0	0	0	0	0	0	0	0	0	0	0	0	0	0
P35282	1	0	5.4841					---	---	24505.5	RAB21_MOUSE Ras-related protein Rab-21 OS=Mus musculus OX=10090 GN=Rab21 PE=1 SV=4									0	0	0	0	0	0	0	0	0	0	0	0	0	0	0	0
P49025	1	0	4.9046					---	---	237443	CTRO_MOUSE Citron Rho-interacting kinase OS=Mus musculus OX=10090 GN=Cit PE=1 SV=3									0	0	0	0	0	0	0	0	0	0	0	0	0	0	0	0
P53808	1	0	5.0427					---	---	25070.4	PPCT_MOUSE Phosphatidylcholine transfer protein OS=Mus musculus OX=10090 GN=Pctp PE=1 SV=2									0	0	0	0	0	0	0	0	0	0	0	0	0	0	0	0
P61164	1	0	5.9503					---	---	42727.9	ACTZ_MOUSE Alpha-centractin OS=Mus musculus OX=10090 GN=Actr1a PE=1 SV=1									0	0	0	0	0	0	0	0	0	0	0	0	0	0	0	0
P63321;Q9JIW9	1	0	6.8966					---	---	23723.9	RALA_MOUSE Ras-related protein Ral-A OS=Mus musculus OX=10090 GN=Rala PE=1 SV=1									0	0	0	0	0	0	0	0	0	0	0	0	0	0	0	0
P68033;P68134	33	0	405.703					---	---	42361.2	ACTC_MOUSE Actin_ alpha cardiac muscle 1 OS=Mus musculus OX=10090 GN=Actc1 PE=1 SV=1									0	0	0	0	0	0	0	0	0	0	0	0	0	0	0	0
P70428	1	0	6.4782					---	---	82805.9	EXT2_MOUSE Exostosin-2 OS=Mus musculus OX=10090 GN=Ext2 PE=1 SV=2									0	0	0	0	0	0	0	0	0	0	0	0	0	0	0	0
P70696	4	0	43.2152					---	---	14293.7	H2B1A_MOUSE Histone H2B type 1-A OS=Mus musculus OX=10090 GN=H2bc1 PE=1 SV=3									0	0	0	0	0	0	0	0	0	0	0	0	0	0	0	0
P97300	1	0	11.4642					---	---	44715.3	NPTN_MOUSE Neuroplastin OS=Mus musculus OX=10090 GN=Nptn PE=1 SV=3									0	0	0	0	0	0	0	0	0	0	0	0	0	0	0	0
P97427	3	0	19.191					---	---	62510	DPYL1_MOUSE Dihydropyrimidinase-related protein 1 OS=Mus musculus OX=10090 GN=Crmp1 PE=1 SV=1									0	0	0	0	0	0	0	0	0	0	0	0	0	0	0	0
P97742	1	0	5.2326					---	---	88993	CPT1A_MOUSE Carnitine O-palmitoyltransferase 1_ liver isoform OS=Mus musculus OX=10090 GN=Cpt1a PE=1 SV=4									0	0	0	0	0	0	0	0	0	0	0	0	0	0	0	0
Q0VGY8	1	0	11.341					---	---	202972	TANC1_MOUSE Protein TANC1 OS=Mus musculus OX=10090 GN=Tanc1 PE=1 SV=2									0	0	0	0	0	0	0	0	0	0	0	0	0	0	0	0
Q3TFK5	1	0	6.3235					---	---	46896.2	GPTC4_MOUSE G patch domain-containing protein 4 OS=Mus musculus OX=10090 GN=Gpatch4 PE=1 SV=1									0	0	0	0	0	0	0	0	0	0	0	0	0	0	0	0
Q3TIR3	1	0	6.4042					---	---	60417.2	RIC8A_MOUSE Synembryn-A OS=Mus musculus OX=10090 GN=Ric8a PE=1 SV=2									0	0	0	0	0	0	0	0	0	0	0	0	0	0	0	0
Q3U1V6	1	0	5.6488					---	---	52023.6	UEVLD_MOUSE Ubiquitin-conjugating enzyme E2 variant 3 OS=Mus musculus OX=10090 GN=Uevld PE=1 SV=1									0	0	0	0	0	0	0	0	0	0	0	0	0	0	0	0
Q3URK1	1	0	6.9096					---	---	32762.8	CC190_MOUSE Coiled-coil domain-containing protein 190 OS=Mus musculus OX=10090 GN=Ccdc190 PE=2 SV=1									0	0	0	0	0	0	0	0	0	0	0	0	0	0	0	0
Q3V132	4	0	29.7575					---	---	35543.1	ADT4_MOUSE ADP/ATP translocase 4 OS=Mus musculus OX=10090 GN=Slc25a31 PE=1 SV=1									0	0	0	0	0	0	0	0	0	0	0	0	0	0	0	0
Q6P4T2	1	0	5.6218					---	---	246201	U520_MOUSE U5 small nuclear ribonucleoprotein 200 kDa helicase OS=Mus musculus OX=10090 GN=Snrnp200 PE=1 SV=1									0	0	0	0	0	0	0	0	0	0	0	0	0	0	0	0
Q8BNA6	1	0	5.8228					---	---	505319	FAT3_MOUSE Protocadherin Fat 3 OS=Mus musculus OX=10090 GN=Fat3 PE=1 SV=2									0	0	0	0	0	0	0	0	0	0	0	0	0	0	0	0
Q8CDN1	1	0	5.0127					---	---	105539	CC020_MOUSE Uncharacterized protein C3orf20 homolog OS=Mus musculus OX=10090 PE=2 SV=1									0	0	0	0	0	0	0	0	0	0	0	0	0	0	0	0
Q8QZR7	1	0	6.3122					---	---	38891.8	PDK1L_MOUSE Serine/threonine-protein kinase PDIK1L OS=Mus musculus OX=10090 GN=Pdik1l PE=2 SV=1									0	0	0	0	0	0	0	0	0	0	0	0	0	0	0	0
Q8R3F5	1	0	4.9025					---	---	42612.6	FABD_MOUSE Malonyl-CoA-acyl carrier protein transacylase_ mitochondrial OS=Mus musculus OX=10090 GN=Mcat PE=1 SV=3									0	0	0	0	0	0	0	0	0	0	0	0	0	0	0	0
Q9CY58	1	0	5.3899					---	---	44828.2	PAIRB_MOUSE Plasminogen activator inhibitor 1 RNA-binding protein OS=Mus musculus OX=10090 GN=Serbp1 PE=1 SV=2									0	0	0	0	0	0	0	0	0	0	0	0	0	0	0	0
Q9CYN2	1	0	5.8603					---	---	25205.8	SPCS2_MOUSE Signal peptidase complex subunit 2 OS=Mus musculus OX=10090 GN=Spcs2 PE=1 SV=1									0	0	0	0	0	0	0	0	0	0	0	0	0	0	0	0
Q9D1R9	2	0	15.451					---	---	13521	RL34_MOUSE 60S ribosomal protein L34 OS=Mus musculus OX=10090 GN=Rpl34 PE=1 SV=2									0	0	0	0	0	0	0	0	0	0	0	0	0	0	0	0
Q9D7J7	3	0	17.9265					---	---	27361	CPNS2_MOUSE Calpain small subunit 2 OS=Mus musculus OX=10090 GN=Capns2 PE=2 SV=1									0	0	0	0	0	0	0	0	0	0	0	0	0	0	0	0
Q9JJZ2	6	0	71.6454					---	---	50735.9	TBA8_MOUSE Tubulin alpha-8 chain OS=Mus musculus OX=10090 GN=Tuba8 PE=1 SV=1									0	0	0	0	0	0	0	0	0	0	0	0	0	0	0	0
Q9QYJ0	1	0	5.1381					---	---	46373	DNJA2_MOUSE DnaJ homolog subfamily A member 2 OS=Mus musculus OX=10090 GN=Dnaja2 PE=1 SV=1									0	0	0	0	0	0	0	0	0	0	0	0	0	0	0	0
Q9R0H5	5	0	35.1657					---	---	57895.8	K2C71_MOUSE Keratin_ type II cytoskeletal 71 OS=Mus musculus OX=10090 GN=Krt71 PE=1 SV=1									0	0	0	0	0	0	0	0	0	0	0	0	0	0	0	0
Q9Z2T6	3	0	21.1062					---	---	57413.2	KRT85_MOUSE Keratin_ type II cuticular Hb5 OS=Mus musculus OX=10090 GN=Krt85 PE=1 SV=2									0	0	0	0	0	0	0	0	0	0	0	0	0	0	0	0
Q80YV3	2	0	12.763					---	---	294581	TRRAP_MOUSE Transformation/transcription domain-associated protein OS=Mus musculus OX=10090 GN=Trrap PE=1 SV=2									0	0	0	0	0	0	0	0	0	0	0	0	0	0	0	0
Q91ZI0	1	0	4.792					---	---	363268	CELR3_MOUSE Cadherin EGF LAG seven-pass G-type receptor 3 OS=Mus musculus OX=10090 GN=Celsr3 PE=2 SV=2									0	0	0	0	0	0	0	0	0	0	0	0	0	0	0	0
Q99M73	4	0	28.1756					---	---	65838.5	KRT84_MOUSE Keratin_ type II cuticular Hb4 OS=Mus musculus OX=10090 GN=Krt84 PE=2 SV=2									0	0	0	0	0	0	0	0	0	0	0	0	0	0	0	0
Q717B2	1	0	5.668					---	---	42221.4	TDPZ2_MOUSE TD and POZ domain-containing protein 2 OS=Mus musculus OX=10090 GN=Tdpoz2 PE=2 SV=2									0	0	0	0	0	0	0	0	0	0	0	0	0	0	0	0
Q60597	1	0	4.8471					---	---	117647	ODO1_MOUSE 2-oxoglutarate dehydrogenase_ mitochondrial OS=Mus musculus OX=10090 GN=Ogdh PE=1 SV=3									0	0	0	0	0	0	0	0	0	0	0	0	0	0	0	0
Q60598	1	0	5.7806					---	---	61420.9	SRC8_MOUSE Src substrate cortactin OS=Mus musculus OX=10090 GN=Cttn PE=1 SV=2									0	0	0	0	0	0	0	0	0	0	0	0	0	0	0	0
Q61414	3	0	22.7096					---	---	49308.7	K1C15_MOUSE Keratin_ type I cytoskeletal 15 OS=Mus musculus OX=10090 GN=Krt15 PE=1 SV=2									0	0	0	0	0	0	0	0	0	0	0	0	0	0	0	0
